# Supplementary material for: Dichlorido{2-[(2,6-dimethyl­phen­yl)imino­meth­yl]pyridine-κ2 N,N′}zinc
Source: Acta Crystallogr Sect E Struct Rep Online. 2012 Feb 24;68(Pt 3):m311. doi: 10.1107/S1600536812006204 (PMC3297262; doi:10.1107/S1600536812006204)
Supplement: Supplementary file 2 [file e-68-0m311-Isup2.hkl]

# 
# h,k,l, Fc-squared, Fo-squared, sigma(Fo-squared) and status flag 
# 
data_I
_shelx_title ' 1 in P2(1)/c' 
_shelx_refln_list_code          4 
_shelx_F_calc_maximum      202.55 
_exptl_crystal_F_000       720.00 
_reflns_d_resolution_high  0.8407 
 
loop_ 
 _symmetry_equiv_pos_as_xyz 
 'x, y, z' 
 '-x, y+1/2, -z+1/2' 
 '-x, -y, -z' 
 'x, -y-1/2, z-1/2' 
 
_cell_length_a    14.3598 
_cell_length_b     8.2216 
_cell_length_c    13.1760 
_cell_angle_alpha  90.000 
_cell_angle_beta  105.770 
_cell_angle_gamma  90.000 
 
_shelx_F_squared_multiplier     1.000 
 
loop_ 
 _refln_index_h 
 _refln_index_k 
 _refln_index_l 
 _refln_F_squared_calc 
 _refln_F_squared_meas 
 _refln_F_squared_sigma 
 _refln_observed_status 
   2   0   0     5028.32     5444.38     58.73 o 
   3   0   0    21080.07    20698.87    247.34 o 
   4   0   0     3425.19     3489.70     43.79 o 
   5   0   0    25898.72    25958.96    269.83 o 
   6   0   0       14.31       49.56      7.31 o 
   7   0   0    10397.25    10683.14    123.00 o 
   8   0   0     9515.26     9507.46    113.57 o 
   9   0   0      435.98      502.48     17.64 o 
  10   0   0     6078.89     6026.72     83.18 o 
  11   0   0      742.31      711.11     29.19 o 
  12   0   0     1373.13     1417.26     59.80 o 
  13   0   0     1158.81     1250.24     42.87 o 
  14   0   0      134.69      197.69     29.49 o 
  15   0   0      717.14      746.72     50.67 o 
   1   1   0    14435.64    13530.21    211.86 o 
   2   1   0     1321.72     1342.22     17.01 o 
   3   1   0      214.88      181.29      4.80 o 
   4   1   0     6437.34     6115.49    112.67 o 
   5   1   0      775.97      754.56     11.56 o 
   6   1   0     1287.20     1204.28     16.44 o 
   7   1   0      106.50       67.48      4.78 o 
   8   1   0        6.95        8.69      2.94 o 
   9   1   0     2581.46     2722.68     32.43 o 
  10   1   0      708.54      722.47     15.84 o 
  11   1   0      770.90      782.26     19.44 o 
  12   1   0     1361.89     1416.58     27.81 o 
  13   1   0        4.97        8.55      8.77 o 
  14   1   0      358.73      428.50     29.97 o 
  15   1   0       55.22       73.96     15.78 o 
  16   1   0       63.40       83.48     24.92 o 
   0   2   0     1637.39     1605.15     28.90 o 
   1   2   0        1.68       -7.19      4.80 o 
   2   2   0     1122.44     1166.65     17.80 o 
   3   2   0      233.96      211.29      7.31 o 
   4   2   0      208.34      221.29      8.10 o 
   5   2   0      629.92      666.21     15.17 o 
   6   2   0      598.34      662.81     13.32 o 
   7   2   0     1437.63     1621.38     21.49 o 
   8   2   0       37.80       29.56      4.08 o 
   9   2   0      106.37      102.90      8.64 o 
  10   2   0       51.53       59.52      6.79 o 
  11   2   0     1233.72     1188.66     24.71 o 
  12   2   0      166.00      135.59     14.47 o 
  13   2   0      324.55      303.05     21.67 o 
  14   2   0       25.24       28.30     12.96 o 
  15   2   0        5.24      -14.74     11.84 o 
  16   2   0        4.28       23.18     17.65 o 
   1   3   0     4129.22     3961.90     44.62 o 
   2   3   0     4077.29     4070.17     46.34 o 
   3   3   0     2083.42     2035.30     34.19 o 
   4   3   0     7728.09     7598.19     81.27 o 
   5   3   0     1937.55     2078.11     31.72 o 
   6   3   0     3170.82     3106.54     46.52 o 
   7   3   0      882.08      827.22     19.62 o 
   8   3   0       48.43       39.86     14.49 o 
   9   3   0     1058.38     1110.32     26.19 o 
  10   3   0      333.46      369.90     19.62 o 
  11   3   0     1892.57     2030.54     47.41 o 
  12   3   0      520.29      573.95     36.81 o 
  13   3   0        0.98        9.58      9.15 o 
  14   3   0      587.07      576.90     43.08 o 
  15   3   0       80.66       96.23     33.02 o 
   0   4   0    13755.70    12905.05    179.37 o 
   1   4   0      835.90      802.45     22.22 o 
   2   4   0    21129.65    20611.08    194.65 o 
   3   4   0    11602.59    11479.07    115.68 o 
   4   4   0      277.92      238.82      8.92 o 
   5   4   0    13264.00    12539.50    129.54 o 
   6   4   0      825.38      831.14     20.53 o 
   7   4   0     3207.34     3258.76     90.70 o 
   8   4   0     2866.41     2790.41     56.86 o 
   9   4   0      390.31      395.22     38.14 o 
  10   4   0     2602.54     2592.24     55.49 o 
  11   4   0      527.25      542.12     25.82 o 
  12   4   0     1158.64     1214.20     39.07 o 
  13   4   0      744.32      774.17     51.11 o 
  14   4   0       29.97       48.26     14.27 o 
  15   4   0      367.70      450.45     31.27 o 
   1   5   0     1026.17     1005.49     21.43 o 
   2   5   0        3.85        4.84      3.69 o 
   3   5   0      292.87      316.97     12.43 o 
   4   5   0      341.73      331.63     13.85 o 
   5   5   0      274.06      310.47     16.31 o 
   6   5   0      454.12      463.42     19.00 o 
   7   5   0      993.97      951.12     30.35 o 
   8   5   0      277.50      271.06     22.19 o 
   9   5   0       90.84      104.26     13.56 o 
  10   5   0      120.92      110.55     14.08 o 
  11   5   0       79.74       84.98     14.16 o 
  12   5   0      302.05      303.31     23.95 o 
  13   5   0        5.86       36.25     11.89 o 
  14   5   0      255.39      268.69     34.85 o 
   0   6   0      626.25      610.42     29.07 o 
   1   6   0      471.21      468.84     16.22 o 
   2   6   0     1107.48     1098.59     24.53 o 
   3   6   0     1104.14     1090.08     34.48 o 
   4   6   0        7.66        2.26      5.63 o 
   5   6   0      692.81      725.52     25.22 o 
   6   6   0        8.35        1.45      7.64 o 
   7   6   0      346.73      369.44     28.67 o 
   8   6   0      294.34      318.11     27.11 o 
   9   6   0      941.17      898.48     40.82 o 
  10   6   0      351.67      303.33     47.35 o 
  11   6   0       22.78       39.87     19.93 o 
  12   6   0       35.80       14.16     12.05 o 
   1   7   0      946.21      888.44     28.53 o 
   2   7   0     1740.65     1734.38     51.18 o 
   3   7   0       19.21        9.10      7.74 o 
   4   7   0      285.41      292.63     19.71 o 
   5   7   0       82.94      115.39     17.47 o 
   6   7   0      447.03      458.67     29.49 o 
   7   7   0     1228.65     1303.65     49.31 o 
   8   7   0      407.16      420.61     30.75 o 
   9   7   0      480.22      481.32     33.72 o 
  10   7   0      225.74      209.53     24.62 o 
  11   7   0      134.67      156.58     23.49 o 
   0   8   0     2265.65     2336.53     90.54 o 
   1   8   0      518.35      537.50     29.78 o 
   2   8   0     1205.26     1250.64     42.25 o 
   3   8   0     1516.80     1579.42     47.08 o 
   4   8   0       62.44       86.10     17.33 o 
   5   8   0     1645.16     1623.82     55.79 o 
   6   8   0      252.67      262.64     26.97 o 
   7   8   0     1391.38     1433.88     54.47 o 
   8   8   0      381.88      414.34     34.30 o 
   9   8   0        0.82      -17.44     11.63 o 
   1   9   0       57.17       54.51     15.56 o 
   2   9   0        4.46        2.08     14.54 o 
   3   9   0       26.59       25.33     17.86 o 
   4   9   0      146.78      140.72     22.30 o 
   5   9   0       34.93        5.40     13.89 o 
   6   9   0       34.99       33.37     16.88 o 
 -16   1   1        6.88       -0.42     14.95 o 
 -15   1   1      170.34      164.05     29.49 o 
 -14   1   1       10.43        5.75      7.79 o 
 -13   1   1      551.01      588.13     21.03 o 
 -12   1   1       35.11       30.70      7.21 o 
 -11   1   1      383.35      403.53     12.84 o 
 -10   1   1     1871.47     1909.93     27.82 o 
  -9   1   1       56.53       67.75      5.71 o 
  -8   1   1     3167.74     3250.81     35.03 o 
  -7   1   1      629.29      548.84     11.22 o 
  -6   1   1     2805.53     2867.90     29.31 o 
  -5   1   1    11604.25    11659.49     90.64 o 
  -4   1   1      867.73      835.43     11.18 o 
  -3   1   1    14441.97    14731.98    120.86 o 
  -2   1   1     2590.88     2774.95     35.17 o 
  -1   1   1     3312.41     3541.46     48.23 o 
   0   1   1      321.97      397.82      8.43 o 
   1   1   1      680.32      671.29     12.14 o 
   2   1   1    30008.58    29060.65    363.22 o 
   3   1   1     6104.93     6196.32     54.02 o 
   4   1   1     9453.24     9693.00     86.15 o 
   5   1   1    11468.04    11253.39     88.16 o 
   6   1   1     1224.04     1369.65     17.87 o 
   7   1   1     5576.25     5340.53     49.32 o 
   8   1   1     1768.87     1800.20     23.72 o 
   9   1   1     1291.80     1356.43     21.06 o 
  10   1   1     3044.37     3088.63     41.16 o 
  11   1   1      115.59      112.67     10.48 o 
  12   1   1     1246.35     1366.84     30.83 o 
  13   1   1      185.86      204.69     18.17 o 
  14   1   1      121.99      158.39     21.55 o 
  15   1   1      531.49      562.62     34.64 o 
 -16   2   1       77.14      103.41     28.66 o 
 -15   2   1      306.10      314.23     30.80 o 
 -14   2   1      560.93      606.48     50.58 o 
 -13   2   1      114.09      119.37     14.93 o 
 -12   2   1      944.79      976.74     26.48 o 
 -11   2   1       35.08       29.44      6.97 o 
 -10   2   1     1552.21     1569.07     24.39 o 
  -9   2   1     3625.96     3689.16     40.36 o 
  -8   2   1      677.99      626.56     13.32 o 
  -7   2   1    13492.41    13681.00    109.42 o 
  -6   2   1       79.09       79.04     10.01 o 
  -5   2   1     1389.88     1252.27     21.86 o 
  -4   2   1     6920.50     6736.83     70.85 o 
  -3   2   1     4776.61     4916.38     62.14 o 
  -2   2   1    16152.66    14190.73    692.55 o 
  -1   2   1     1200.06     1395.88     19.22 o 
   0   2   1     4448.01     4552.68     41.85 o 
   1   2   1     9930.16     9820.39    100.71 o 
   2   2   1     2038.67     2057.04     21.85 o 
   3   2   1     3191.24     3275.85     40.13 o 
   4   2   1     4651.42     4637.46     51.64 o 
   5   2   1      267.65      275.67      7.57 o 
   6   2   1     5697.78     5617.04     55.30 o 
   7   2   1     1017.59     1024.35     17.40 o 
   8   2   1     2094.51     2186.50     30.94 o 
   9   2   1     3212.58     3249.63     41.63 o 
  10   2   1       29.05       35.40      7.23 o 
  11   2   1      516.20      519.60     19.54 o 
  12   2   1      304.87      329.30     22.11 o 
  13   2   1      132.90      141.76     19.62 o 
  14   2   1      892.41      904.87     51.29 o 
  15   2   1        0.27       -3.28     12.46 o 
 -15   3   1       30.00        7.20     10.65 o 
 -14   3   1        4.74      -10.07      8.80 o 
 -13   3   1      119.59      122.46     15.48 o 
 -12   3   1        2.89        2.08      7.83 o 
 -11   3   1       27.97       15.20      8.03 o 
 -10   3   1     1535.01     1516.92     39.04 o 
  -9   3   1       55.20       67.82      8.29 o 
  -8   3   1     1065.56     1007.87     19.85 o 
  -7   3   1      592.08      608.43     32.85 o 
  -6   3   1     1078.53     1049.26     22.14 o 
  -5   3   1     6191.94     6076.05     69.57 o 
  -4   3   1        9.69        4.04      3.28 o 
  -3   3   1     4119.70     3964.90     55.64 o 
  -2   3   1     1581.34     1599.95     24.03 o 
  -1   3   1     4402.79     4455.42     49.79 o 
   0   3   1     6645.72     6364.54     66.19 o 
   1   3   1      494.27      507.39     10.39 o 
   2   3   1     3077.41     3006.56     32.23 o 
   3   3   1     1911.14     1835.17     22.68 o 
   4   3   1     2497.49     2477.97     39.20 o 
   5   3   1     9737.14     9698.07    100.74 o 
   6   3   1      313.29      343.82     11.63 o 
   7   3   1     4300.85     4308.96     78.54 o 
   8   3   1     1346.29     1330.55     33.71 o 
   9   3   1      416.41      439.13     16.94 o 
  10   3   1     1640.96     1623.47     34.43 o 
  11   3   1      491.13      499.50     23.65 o 
  12   3   1      241.75      276.43     21.34 o 
  13   3   1      697.58      670.78     29.53 o 
  14   3   1       72.88       78.03     25.33 o 
  15   3   1      226.27      272.54     30.27 o 
 -15   4   1       39.93       15.54     12.54 o 
 -14   4   1        1.16      -15.83     10.56 o 
 -13   4   1       12.76       16.58     10.49 o 
 -12   4   1      397.58      393.54     26.01 o 
 -11   4   1       21.66       21.06      9.53 o 
 -10   4   1      269.47      262.32     19.74 o 
  -9   4   1      200.81      227.01     17.38 o 
  -8   4   1      165.54      151.08     11.19 o 
  -7   4   1      281.84      277.64     18.04 o 
  -6   4   1      325.63      347.49     15.89 o 
  -5   4   1       72.67       45.64      7.30 o 
  -4   4   1        1.76        0.80      3.16 o 
  -3   4   1      135.94      148.76     12.83 o 
  -2   4   1      179.88      160.08     10.31 o 
  -1   4   1       57.97       50.23      5.32 o 
   0   4   1      431.34      411.80     12.07 o 
   1   4   1      119.84       90.85      6.86 o 
   2   4   1      524.28      568.85     13.93 o 
   3   4   1      415.43      460.07     11.31 o 
   4   4   1      347.37      367.88     10.14 o 
   5   4   1      122.20      152.37     11.74 o 
   6   4   1      438.60      479.15     20.00 o 
   7   4   1      141.71      158.88     14.06 o 
   8   4   1       66.94       73.68     10.84 o 
   9   4   1       74.26       70.73     14.22 o 
  10   4   1       12.63       12.39      7.18 o 
  11   4   1        4.57       25.21     11.06 o 
  12   4   1       49.13       52.03     12.48 o 
  13   4   1       57.18       68.97     13.76 o 
  14   4   1       53.80       73.78     22.77 o 
 -14   5   1        7.56        8.40     10.78 o 
 -13   5   1      208.24      169.80     32.02 o 
 -12   5   1      328.85      302.19     25.02 o 
 -11   5   1      209.01      224.34     20.30 o 
 -10   5   1      469.88      482.67     25.53 o 
  -9   5   1      161.04      165.60     19.69 o 
  -8   5   1     2234.10     2271.37     80.57 o 
  -7   5   1     1658.29     1684.51     74.50 o 
  -6   5   1      527.33      495.16     20.43 o 
  -5   5   1     3233.43     3172.63     45.51 o 
  -4   5   1      328.01      336.26     12.95 o 
  -3   5   1     3942.88     3741.75     50.14 o 
  -2   5   1     2280.64     2220.80     34.89 o 
  -1   5   1     2207.83     2222.12     34.62 o 
   0   5   1    10244.56     9891.22    104.51 o 
   1   5   1      202.51      227.84     10.86 o 
   2   5   1     6634.28     6294.80     72.10 o 
   3   5   1     5056.64     4945.98     59.93 o 
   4   5   1     4069.20     4065.47     55.23 o 
   5   5   1     3832.47     3736.67     52.75 o 
   6   5   1        0.30       -0.74      5.32 o 
   7   5   1     3706.30     3796.15    110.08 o 
   8   5   1     2602.04     2626.57     72.67 o 
   9   5   1      487.34      490.93     23.97 o 
  10   5   1      937.27      944.79     33.95 o 
  11   5   1       52.48       54.49     12.19 o 
  12   5   1     1239.91     1374.56     44.32 o 
  13   5   1      285.74      299.79     25.08 o 
 -13   6   1       12.92        3.47     13.21 o 
 -12   6   1      586.40      628.93     37.15 o 
 -11   6   1       64.75      112.40     18.92 o 
 -10   6   1      452.55      533.69     43.61 o 
  -9   6   1     1134.95     1195.77     46.98 o 
  -8   6   1       50.20       56.05     25.96 o 
  -7   6   1     1021.87      980.81     39.94 o 
  -6   6   1      190.85      204.02     16.18 o 
  -5   6   1     1261.61     1268.25     40.16 o 
  -4   6   1     2866.94     2870.37     44.28 o 
  -3   6   1       48.83       66.22     10.18 o 
  -2   6   1     1455.71     1473.00     29.39 o 
  -1   6   1      674.14      698.48     19.80 o 
   0   6   1     1270.77     1254.57     26.76 o 
   1   6   1     1677.40     1584.33     30.08 o 
   2   6   1      108.93      143.85     12.41 o 
   3   6   1     2325.55     2264.27     45.64 o 
   4   6   1     1278.52     1242.80     32.58 o 
   5   6   1      529.45      487.01     27.27 o 
   6   6   1      884.85      849.13     36.54 o 
   7   6   1      418.86      386.07     21.86 o 
   8   6   1      209.08      218.59     20.59 o 
   9   6   1     1044.96     1069.00     36.39 o 
  10   6   1       55.00       30.37     10.36 o 
  11   6   1      472.99      505.20     28.42 o 
  12   6   1      296.71      284.35     24.54 o 
 -11   7   1        0.51       -6.45     22.43 o 
 -10   7   1       39.67       47.24     39.45 o 
  -9   7   1      108.26       86.38     50.25 o 
  -8   7   1      495.07      542.30     33.03 o 
  -7   7   1       21.89       26.79     11.57 o 
  -6   7   1        2.41        4.19     10.38 o 
  -5   7   1      150.05      156.74     19.15 o 
  -4   7   1       32.37       23.00      8.34 o 
  -3   7   1     1579.78     1632.72     40.40 o 
  -2   7   1      277.49      303.52     15.65 o 
  -1   7   1       13.12       10.71      6.53 o 
   0   7   1      897.34      901.31     28.64 o 
   1   7   1        0.05        1.98      6.38 o 
   2   7   1      767.88      801.07     27.53 o 
   3   7   1      697.16      753.56     26.85 o 
   4   7   1       59.95       52.61     13.13 o 
   5   7   1      548.34      540.38     41.95 o 
   6   7   1        9.26        4.60     10.18 o 
   7   7   1      278.12      245.09     25.42 o 
   8   7   1      481.77      441.02     57.31 o 
   9   7   1      399.48      406.87     33.48 o 
  10   7   1      113.07      107.19     18.79 o 
  11   7   1       13.08       12.46     11.70 o 
  -9   8   1        9.61       -0.07     23.88 o 
  -8   8   1        5.66        9.99     13.05 o 
  -7   8   1       61.21       64.01     16.14 o 
  -6   8   1      107.19      119.19     19.53 o 
  -5   8   1      241.28      218.91     23.92 o 
  -4   8   1       42.69       45.32     11.13 o 
  -3   8   1        7.30        4.69      8.39 o 
  -2   8   1       38.92       38.23     12.46 o 
  -1   8   1       47.22       43.95     13.07 o 
   0   8   1      144.81      145.69     15.42 o 
   1   8   1       54.03       68.78     11.35 o 
   2   8   1      101.53      112.89     14.51 o 
   3   8   1      508.13      454.13     31.64 o 
   4   8   1      113.54      100.41     22.22 o 
   5   8   1        0.43       -5.67     12.46 o 
   6   8   1       71.36       88.24     17.80 o 
   7   8   1       43.01       36.95     25.96 o 
   8   8   1        2.73      -15.08     18.90 o 
   9   8   1       91.75       96.76     18.60 o 
  -6   9   1      149.37      139.11     21.29 o 
  -5   9   1      904.50      898.33     53.37 o 
  -4   9   1      305.22      278.26     39.45 o 
  -3   9   1      661.76      695.03     52.33 o 
  -2   9   1     1332.08     1365.42     51.54 o 
  -1   9   1      574.44      599.85     39.04 o 
   0   9   1     1810.28     1881.92     60.03 o 
   1   9   1       45.87       44.85     19.10 o 
   2   9   1     2093.82     2071.14     93.44 o 
   3   9   1      661.08      682.45     58.14 o 
   4   9   1      505.97      538.66     34.65 o 
   5   9   1     1401.92     1464.35     57.40 o 
   6   9   1       12.08       -3.99     12.95 o 
 -16   0   2       51.87       64.37     21.60 o 
 -15   0   2      203.04      152.42     27.00 o 
 -14   0   2       37.07       39.45     15.78 o 
 -13   0   2       67.93       34.58     11.05 o 
 -12   0   2     1256.70     1239.48     32.77 o 
 -11   0   2     1420.86     1459.14     46.36 o 
 -10   0   2      510.55      522.32     18.61 o 
  -9   0   2      836.76      950.78     24.17 o 
  -8   0   2       75.69       44.19      6.15 o 
  -7   0   2       77.72       72.51      6.74 o 
  -6   0   2       76.26       86.79      6.82 o 
  -5   0   2     3321.07     3232.20     42.97 o 
  -4   0   2     2265.45     2197.52     30.33 o 
  -3   0   2    16846.29    16697.86    216.38 o 
  -2   0   2    11096.93    11301.86    222.81 o 
  -1   0   2     3962.13     4387.32     88.88 o 
   0   0   2    28848.85    28051.18    500.86 o 
   1   0   2      572.06      594.21     12.33 o 
   2   0   2    15132.10    14603.96    187.36 o 
   3   0   2     1558.09     1541.21     23.64 o 
   4   0   2     3189.89     3269.23     43.32 o 
   5   0   2    17649.44    16964.54    626.00 o 
   6   0   2     6689.68     7388.40     89.26 o 
   7   0   2     6929.05     6457.46    108.62 o 
   8   0   2     1955.54     2045.15     36.96 o 
   9   0   2     4006.98     3943.95     59.78 o 
  10   0   2     4532.70     4788.01    110.47 o 
  11   0   2       23.46       22.43      9.10 o 
  12   0   2     2534.12     2541.29     63.06 o 
  13   0   2      283.80      298.19     39.45 o 
  14   0   2      630.98      736.34     54.41 o 
  15   0   2      667.17      627.12     52.74 o 
 -16   1   2       78.14       75.17     24.92 o 
 -15   1   2        8.34        7.57      9.93 o 
 -14   1   2       62.72       70.55     12.07 o 
 -13   1   2        0.76       -4.27      6.01 o 
 -12   1   2     2123.62     2208.51     57.61 o 
 -11   1   2       14.65       10.01      4.64 o 
 -10   1   2      180.52      178.17      9.38 o 
  -9   1   2      924.80      924.10     19.01 o 
  -8   1   2      478.83      448.36     11.01 o 
  -7   1   2      415.45      415.02      9.62 o 
  -6   1   2      172.10      182.68      7.51 o 
  -5   1   2     2052.41     2151.61     22.53 o 
  -4   1   2      521.16      478.13      8.31 o 
  -3   1   2    10708.36    11326.49    276.59 o 
  -2   1   2     4711.71     4848.48     57.18 o 
  -1   1   2    16599.45    15781.35    141.50 o 
   0   1   2     1360.39     1447.80     16.76 o 
   1   1   2      391.71      344.82     11.82 o 
   2   1   2     4486.88     4803.19     48.63 o 
   3   1   2     2158.12     2094.97     25.98 o 
   4   1   2      237.26      239.99      5.92 o 
   5   1   2     4882.46     4933.96     47.59 o 
   6   1   2      719.67      661.23     11.70 o 
   7   1   2      363.91      406.37      9.88 o 
   8   1   2     1339.66     1292.59     22.27 o 
   9   1   2      893.90      906.92     19.30 o 
  10   1   2       16.04        3.21      5.26 o 
  11   1   2      351.86      306.25     20.19 o 
  12   1   2       17.33       21.38     11.11 o 
  13   1   2      533.61      519.64     34.28 o 
  14   1   2      211.48      230.63     24.74 o 
  15   1   2       11.54        0.00     20.77 o 
 -16   2   2        1.15      -12.87     14.54 o 
 -15   2   2        8.86       -6.01     11.06 o 
 -14   2   2        0.05       -1.33      8.85 o 
 -13   2   2      179.57      194.66     14.96 o 
 -12   2   2      160.42      151.25     12.75 o 
 -11   2   2       10.62       18.61      5.40 o 
 -10   2   2        2.24       -5.47      3.65 o 
  -9   2   2        0.20       -1.44      3.10 o 
  -8   2   2       23.10       19.22      3.84 o 
  -7   2   2      319.99      350.18     10.38 o 
  -6   2   2       29.41       40.37      4.00 o 
  -5   2   2      382.62      428.33     17.56 o 
  -4   2   2      116.83      101.31      8.90 o 
  -3   2   2        2.30       -2.85      2.04 o 
  -2   2   2     5925.69     6103.41     73.17 o 
  -1   2   2     3212.10     3298.08     32.35 o 
   0   2   2     5848.79     6126.55     54.22 o 
   1   2   2      895.27      953.95     14.93 o 
   2   2   2      944.46      925.90     20.79 o 
   3   2   2      690.63      735.78     18.02 o 
   4   2   2        4.10        6.55      2.79 o 
   5   2   2      942.73      957.10     13.76 o 
   6   2   2       11.46       12.28      2.88 o 
   7   2   2      150.66      145.05      8.41 o 
   8   2   2       26.26       20.62      4.52 o 
   9   2   2      285.47      305.85     14.65 o 
  10   2   2       69.96       76.48     11.99 o 
  11   2   2      127.30      116.69     11.56 o 
  12   2   2       18.12        8.00      8.27 o 
  13   2   2       57.57       29.86     12.77 o 
  14   2   2       22.57       11.71     12.17 o 
  15   2   2        5.44        7.40     12.42 o 
 -16   3   2        7.53       28.27     12.60 o 
 -15   3   2      122.21      115.18     17.82 o 
 -14   3   2      709.38      796.51     33.77 o 
 -13   3   2       13.24       15.13      9.20 o 
 -12   3   2      101.67      130.98     15.39 o 
 -11   3   2       86.30      106.63     14.12 o 
 -10   3   2      481.43      485.63     18.66 o 
  -9   3   2      176.98      181.42     13.01 o 
  -8   3   2      246.25      218.73     12.53 o 
  -7   3   2     2418.31     2444.26     48.14 o 
  -6   3   2      673.68      735.72     21.54 o 
  -5   3   2     6877.11     6972.81     90.60 o 
  -4   3   2      914.38      898.79     29.38 o 
  -3   3   2      432.42      418.81     14.14 o 
  -2   3   2      586.18      507.80     12.56 o 
  -1   3   2        6.25        4.55      2.58 o 
   0   3   2     8522.81     8426.41    121.08 o 
   1   3   2     2629.65     2479.65     31.25 o 
   2   3   2      717.91      685.86     11.66 o 
   3   3   2     2584.35     2478.47     33.21 o 
   4   3   2      119.53      135.63      7.11 o 
   5   3   2     2271.39     2245.80     31.98 o 
   6   3   2      852.81      863.40     25.30 o 
   7   3   2       95.89       97.96     10.84 o 
   8   3   2     1443.80     1476.34     36.37 o 
   9   3   2      199.82      241.61     17.63 o 
  10   3   2      990.56     1015.95     27.34 o 
  11   3   2     1193.13     1145.38     30.50 o 
  12   3   2       49.65       38.35     10.62 o 
  13   3   2      241.40      252.23     26.58 o 
  14   3   2       60.95       87.49     20.35 o 
 -15   4   2      133.28      152.74     27.39 o 
 -14   4   2       14.82        7.05     11.65 o 
 -13   4   2      540.49      591.49     80.59 o 
 -12   4   2      388.86      404.16     26.60 o 
 -11   4   2        7.51       -6.34      7.86 o 
 -10   4   2      206.76      225.49     24.37 o 
  -9   4   2       61.66       47.71      9.02 o 
  -8   4   2      531.27      476.69     28.56 o 
  -7   4   2     1130.46     1162.16     30.29 o 
  -6   4   2     1607.48     1785.72     37.93 o 
  -5   4   2     2236.32     2249.96     42.41 o 
  -4   4   2      562.93      559.51     18.70 o 
  -3   4   2     3536.87     3550.48     77.39 o 
  -2   4   2     1366.41     1346.99     24.02 o 
  -1   4   2     1251.90     1224.90     25.84 o 
   0   4   2     7981.51     7860.40     83.25 o 
   1   4   2      275.79      287.36      9.26 o 
   2   4   2     9179.24     9202.59     84.38 o 
   3   4   2     1105.63     1059.12     20.80 o 
   4   4   2     2005.09     1909.92     30.78 o 
   5   4   2     5371.24     5020.52     75.37 o 
   6   4   2      121.33      124.60     14.09 o 
   7   4   2     4791.44     4694.06     75.64 o 
   8   4   2       70.81       60.23     11.06 o 
   9   4   2      882.21      890.69     30.67 o 
  10   4   2     3398.83     3422.25     66.54 o 
  11   4   2      132.68      117.18     14.40 o 
  12   4   2     1484.73     1556.50     45.51 o 
  13   4   2      294.39      290.43     24.04 o 
  14   4   2      150.42      150.51     44.23 o 
 -14   5   2      157.33      180.26     27.20 o 
 -13   5   2        4.27       -0.45     10.66 o 
 -12   5   2      347.43      425.44     34.30 o 
 -11   5   2        0.78       12.01      9.68 o 
 -10   5   2      565.72      615.52     33.02 o 
  -9   5   2      344.09      321.36     26.72 o 
  -8   5   2      337.09      337.54     26.06 o 
  -7   5   2      354.31      350.00     18.43 o 
  -6   5   2        5.44       -2.07      6.46 o 
  -5   5   2      338.99      345.46     13.74 o 
  -4   5   2      319.30      306.04     13.12 o 
  -3   5   2        8.16        2.43      3.80 o 
  -2   5   2      611.33      547.77     16.08 o 
  -1   5   2       92.02      109.68      8.51 o 
   0   5   2      882.03      920.98     20.44 o 
   1   5   2      764.66      817.09     19.05 o 
   2   5   2      852.56      840.61     23.32 o 
   3   5   2      566.46      547.60     16.77 o 
   4   5   2       48.93       57.68      8.93 o 
   5   5   2       16.06        9.35      6.90 o 
   6   5   2      726.71      687.27     25.70 o 
   7   5   2      271.90      302.41     20.34 o 
   8   5   2       39.64       40.57      9.47 o 
   9   5   2        1.70        2.87     16.45 o 
  10   5   2        6.03        2.41      8.48 o 
  11   5   2      469.05      441.28     26.71 o 
  12   5   2        6.56        2.35      8.49 o 
  13   5   2        8.70        4.35     10.22 o 
 -13   6   2        2.00       -1.66     19.93 o 
 -12   6   2       15.23       -3.18      9.34 o 
 -11   6   2       31.61       28.03     12.04 o 
 -10   6   2      165.78      170.46     22.16 o 
  -9   6   2      148.00      113.36     18.21 o 
  -8   6   2        0.66       -5.86      7.48 o 
  -7   6   2      121.58      117.97     13.13 o 
  -6   6   2        7.54        4.41      6.21 o 
  -5   6   2       34.59       44.45      6.97 o 
  -4   6   2       25.74       10.66      5.28 o 
  -3   6   2      944.55     1027.71     24.41 o 
  -2   6   2       80.34       85.51      8.70 o 
  -1   6   2      152.47      158.78     11.06 o 
   0   6   2      430.53      450.75     15.82 o 
   1   6   2      595.50      584.92     21.58 o 
   2   6   2        1.99        2.09      7.25 o 
   3   6   2       87.88       93.02     12.63 o 
   4   6   2      290.93      282.99     24.12 o 
   5   6   2      127.47      154.61     15.17 o 
   6   6   2        4.87        0.83      6.17 o 
   7   6   2     1475.33     1495.37     41.71 o 
   8   6   2       72.80       65.49     12.37 o 
   9   6   2      119.46      119.50     15.65 o 
  10   6   2      117.98      101.30     15.02 o 
  11   6   2       54.26       42.98     12.79 o 
  12   6   2       28.35       30.48     11.77 o 
 -11   7   2      128.68      107.62     52.74 o 
 -10   7   2      218.97      235.22     29.49 o 
  -9   7   2      409.63      418.11     33.76 o 
  -8   7   2       60.03       48.52     21.80 o 
  -7   7   2      660.02      687.82     35.24 o 
  -6   7   2        3.96        0.65      6.83 o 
  -5   7   2     1541.97     1486.34     39.68 o 
  -4   7   2      766.11      764.12     27.71 o 
  -3   7   2      648.44      655.83     21.45 o 
  -2   7   2     1905.79     1887.80     48.50 o 
  -1   7   2        8.93        8.57      7.28 o 
   0   7   2      633.63      623.60     24.48 o 
   1   7   2      200.86      189.45     15.89 o 
   2   7   2      270.57      248.61     17.64 o 
   3   7   2      220.75      213.32     22.41 o 
   4   7   2       49.98       51.84     20.77 o 
   5   7   2      577.04      523.11     31.70 o 
   6   7   2      370.00      431.20     51.29 o 
   7   7   2       65.94       55.42     20.97 o 
   8   7   2      848.38      767.30     39.20 o 
   9   7   2       63.18       66.04     13.10 o 
  10   7   2       57.14       64.37     14.02 o 
  -9   8   2       99.33      115.64     20.66 o 
  -8   8   2      306.47      302.07     29.62 o 
  -7   8   2      270.14      270.33     27.45 o 
  -6   8   2      117.93      109.42     18.68 o 
  -5   8   2      611.47      661.85     28.37 o 
  -4   8   2      312.05      311.51     22.01 o 
  -3   8   2      529.82      498.46     34.89 o 
  -2   8   2      720.54      728.63     35.52 o 
  -1   8   2      530.22      543.89     25.06 o 
   0   8   2      964.91      982.67     41.59 o 
   1   8   2       19.52        7.84     12.03 o 
   2   8   2      691.38      752.97     53.16 o 
   3   8   2      302.09      308.67     28.76 o 
   4   8   2      439.18      455.93     32.45 o 
   5   8   2      977.33     1007.58     45.49 o 
   6   8   2       16.53       26.16     12.77 o 
   7   8   2     1176.75     1227.25    112.55 o 
   8   8   2      325.28      328.96     31.70 o 
  -6   9   2       26.37       17.86     19.52 o 
  -5   9   2      132.31      110.06     28.24 o 
  -4   9   2        0.87       -1.76     11.44 o 
  -3   9   2        1.69        3.35     12.00 o 
  -2   9   2       51.94       57.13     15.61 o 
  -1   9   2        1.26        1.15      9.97 o 
   0   9   2       92.53      112.13     27.00 o 
   1   9   2       49.02       48.53     15.95 o 
   2   9   2        0.09        0.90     11.01 o 
   3   9   2        3.36       -7.63     12.87 o 
   4   9   2       32.17       -0.03     16.40 o 
   5   9   2       26.34       14.73     23.46 o 
 -16   1   3       67.63       54.82     14.83 o 
 -15   1   3       61.83       63.13     12.22 o 
 -14   1   3       13.86       13.17      8.76 o 
 -13   1   3      448.03      421.06     33.01 o 
 -12   1   3       73.26       75.69      8.27 o 
 -11   1   3      128.59      122.29     11.44 o 
 -10   1   3     1176.34     1112.08     22.48 o 
  -9   1   3        0.67       -4.11      2.74 o 
  -8   1   3     2973.16     3097.57     33.84 o 
  -7   1   3      817.55      812.06     13.83 o 
  -6   1   3      108.09      154.28      6.04 o 
  -5   1   3     2100.24     2172.60     34.67 o 
  -4   1   3     1443.01     1484.75     31.54 o 
  -3   1   3       27.28       24.06      3.48 o 
  -2   1   3     3491.27     3589.16     37.85 o 
  -1   1   3       82.76       64.35      3.62 o 
   0   1   3    15505.91    15428.37    217.66 o 
   1   1   3       83.44       79.43      4.00 o 
   2   1   3      548.53      552.62     10.66 o 
   3   1   3      227.91      223.84      8.21 o 
   4   1   3        8.91        9.41      6.67 o 
   5   1   3      773.39      707.60     12.37 o 
   6   1   3        3.17        2.98      2.25 o 
   7   1   3     3249.30     3301.26     39.93 o 
   8   1   3      388.46      393.19     12.43 o 
   9   1   3      152.98      139.56      9.34 o 
  10   1   3      213.21      230.33     17.38 o 
  11   1   3      602.64      554.38     23.62 o 
  12   1   3      344.49      351.87     27.87 o 
  13   1   3      109.33      105.35     16.67 o 
  14   1   3      235.18      189.96     24.51 o 
  15   1   3      167.74      142.87     34.06 o 
 -16   2   3      180.56      240.34     27.86 o 
 -15   2   3      148.19      127.60     20.24 o 
 -14   2   3      831.32      822.30     44.12 o 
 -13   2   3      210.86      157.78     13.95 o 
 -12   2   3     1136.02     1161.21     26.14 o 
 -11   2   3     1446.53     1536.88     29.08 o 
 -10   2   3     1026.08     1033.04     22.32 o 
  -9   2   3     2763.88     2790.64     43.62 o 
  -8   2   3       71.79       88.21      9.46 o 
  -7   2   3     3833.11     3727.31     45.28 o 
  -6   2   3      794.86      855.77     22.36 o 
  -5   2   3     2844.20     2791.58     43.96 o 
  -4   2   3     3568.79     3575.36     50.81 o 
  -3   2   3     2651.71     2770.06     40.67 o 
  -2   2   3     8255.39     8151.65    104.31 o 
  -1   2   3     9103.53     9703.50    217.83 o 
   0   2   3      265.28      252.25      6.49 o 
   1   2   3      604.93      572.12     11.55 o 
   2   2   3     4450.70     4533.31     49.01 o 
   3   2   3     5501.54     5767.31     74.22 o 
   4   2   3       58.45       94.66     13.79 o 
   5   2   3       58.84       36.81      4.44 o 
   6   2   3      634.04      617.05     14.53 o 
   7   2   3     1110.03     1120.87     36.01 o 
   8   2   3      741.27      761.02     21.15 o 
   9   2   3       51.22       42.63      7.32 o 
  10   2   3      906.44      878.80     25.11 o 
  11   2   3      305.51      342.11     21.36 o 
  12   2   3       74.84       75.25     12.70 o 
  13   2   3      201.72      211.21     20.36 o 
  14   2   3       55.35       68.03     17.32 o 
 -16   3   3       86.74       52.25     17.16 o 
 -15   3   3       66.33       49.78     14.27 o 
 -14   3   3       44.68       22.04     15.96 o 
 -13   3   3        2.46       -8.57     13.67 o 
 -12   3   3        5.75       -4.64      8.08 o 
 -11   3   3      127.23      145.23     14.51 o 
 -10   3   3      440.62      468.02     36.91 o 
  -9   3   3      629.55      619.97     22.72 o 
  -8   3   3     1283.88     1317.67     32.22 o 
  -7   3   3      615.81      629.28     20.92 o 
  -6   3   3      167.21      188.46     21.12 o 
  -5   3   3     1145.02     1184.65     27.25 o 
  -4   3   3      103.61      124.83      9.50 o 
  -3   3   3     2612.68     2675.66     42.38 o 
  -2   3   3     1033.01     1023.86     18.96 o 
  -1   3   3      119.15      143.18      6.08 o 
   0   3   3      160.45      198.05      6.43 o 
   1   3   3     2099.03     2229.90     25.25 o 
   2   3   3     4049.45     4142.33     48.27 o 
   3   3   3     1281.18     1279.36     20.92 o 
   4   3   3      178.43      166.60      6.58 o 
   5   3   3     1420.32     1394.50     32.24 o 
   6   3   3        5.63       -0.13      4.73 o 
   7   3   3     1909.48     1879.21     41.20 o 
   8   3   3      121.70      144.27     13.71 o 
   9   3   3      926.72      910.93     29.61 o 
  10   3   3      442.76      483.00     26.97 o 
  11   3   3       28.12       16.05      7.83 o 
  12   3   3      207.19      258.81     30.17 o 
  13   3   3        1.98        3.10     11.28 o 
  14   3   3      168.30      141.44     22.90 o 
 -15   4   3        0.03       10.02     12.46 o 
 -14   4   3       36.94       23.54     14.13 o 
 -13   4   3        5.25        2.51     10.68 o 
 -12   4   3      160.24      159.88     22.63 o 
 -11   4   3        9.92        0.30      8.80 o 
 -10   4   3      609.68      563.24     23.37 o 
  -9   4   3      383.62      391.33     20.63 o 
  -8   4   3        8.64       -8.50      9.34 o 
  -7   4   3      410.90      425.90     18.67 o 
  -6   4   3        1.13        1.88      4.67 o 
  -5   4   3      153.26      131.08     11.16 o 
  -4   4   3       18.62       10.74      4.70 o 
  -3   4   3      321.39      362.31     12.39 o 
  -2   4   3       11.71       13.37      3.66 o 
  -1   4   3       85.90       87.19      9.47 o 
   0   4   3     1705.69     1782.38     29.86 o 
   1   4   3       16.05       18.49      3.28 o 
   2   4   3        1.55        0.15      2.52 o 
   3   4   3      276.08      269.09     10.44 o 
   4   4   3      199.42      183.16     13.41 o 
   5   4   3      294.95      288.19     16.00 o 
   6   4   3       98.55       96.12     11.23 o 
   7   4   3       87.83       79.07     11.12 o 
   8   4   3      112.91      104.89     12.54 o 
   9   4   3      124.85      123.37     14.27 o 
  10   4   3       45.86       30.23      9.02 o 
  11   4   3       53.20       55.84     14.83 o 
  12   4   3       18.83       12.54      9.09 o 
  13   4   3        0.22      -17.50     22.84 o 
 -14   5   3        6.70       26.27     14.35 o 
 -13   5   3      122.32      107.56     33.85 o 
 -12   5   3       74.06       82.36     20.56 o 
 -11   5   3      295.34      288.23     27.59 o 
 -10   5   3      613.44      665.77     45.06 o 
  -9   5   3      220.92      223.13     17.48 o 
  -8   5   3      378.05      396.41     21.98 o 
  -7   5   3      298.00      292.56     17.88 o 
  -6   5   3       42.61       41.99      8.23 o 
  -5   5   3     1057.09     1081.13     24.78 o 
  -4   5   3      285.59      259.70     12.80 o 
  -3   5   3      691.75      709.44     18.99 o 
  -2   5   3     1675.76     1664.35     31.11 o 
  -1   5   3       20.06       21.72      5.84 o 
   0   5   3     1406.10     1357.28     35.49 o 
   1   5   3       92.02      119.97      9.01 o 
   2   5   3     2411.08     2344.52     36.99 o 
   3   5   3      873.16      865.94     33.28 o 
   4   5   3      792.84      843.70     26.79 o 
   5   5   3     1713.48     1601.17     39.27 o 
   6   5   3        0.39       -4.68     12.46 o 
   7   5   3       37.31       23.22      8.34 o 
   8   5   3      359.90      376.09     23.93 o 
   9   5   3     1445.10     1364.64     42.40 o 
  10   5   3      178.32      185.91     23.07 o 
  11   5   3       27.72       22.33     10.72 o 
  12   5   3      544.41      540.19     31.69 o 
 -13   6   3       27.15       59.44     15.34 o 
 -12   6   3      541.78      627.58     37.00 o 
 -11   6   3       77.92      110.96     23.88 o 
 -10   6   3      287.77      284.84     28.08 o 
  -9   6   3     1329.36     1453.23     51.80 o 
  -8   6   3       19.76       23.46      8.28 o 
  -7   6   3     1469.41     1442.42     38.84 o 
  -6   6   3      106.78      126.39     11.28 o 
  -5   6   3      440.14      471.44     17.73 o 
  -4   6   3     1020.61     1048.97     25.60 o 
  -3   6   3      197.74      185.63     12.35 o 
  -2   6   3     1216.00     1166.55     35.97 o 
  -1   6   3      117.58      106.54      9.47 o 
   0   6   3     2097.96     2152.20     43.68 o 
   1   6   3     1107.82     1057.18     29.05 o 
   2   6   3       11.44       12.80      8.20 o 
   3   6   3      878.08      817.35     27.68 o 
   4   6   3      101.34       90.55     12.02 o 
   5   6   3     1124.87     1126.48     34.82 o 
   6   6   3      282.06      306.28     21.44 o 
   7   6   3       89.59       92.92     13.49 o 
   8   6   3      796.74      815.11     32.16 o 
   9   6   3        3.52        2.92      8.64 o 
  10   6   3      191.30      187.47     20.62 o 
  11   6   3       70.75       68.38     14.18 o 
 -11   7   3        6.14       11.00     35.51 o 
 -10   7   3       65.81       80.59     18.31 o 
  -9   7   3        2.40       18.50     11.89 o 
  -8   7   3       64.22       72.80     15.95 o 
  -7   7   3       27.70       29.99     12.26 o 
  -6   7   3       21.10       15.67      8.29 o 
  -5   7   3      393.18      423.90     22.40 o 
  -4   7   3       96.76      115.68     11.41 o 
  -3   7   3      499.67      499.64     19.20 o 
  -2   7   3        0.72       -8.13      5.73 o 
  -1   7   3       20.24        7.65      7.48 o 
   0   7   3      750.17      754.55     26.81 o 
   1   7   3      117.66       97.32     12.09 o 
   2   7   3      107.61      119.55     18.90 o 
   3   7   3      137.65      112.21     17.18 o 
   4   7   3      420.47      380.30     30.82 o 
   5   7   3      189.19      199.98     42.57 o 
   6   7   3        4.73        1.67      8.26 o 
   7   7   3      539.64      534.27     36.65 o 
   8   7   3       57.65       61.72     15.11 o 
   9   7   3      121.55      112.29     16.78 o 
  10   7   3       85.43      101.63     16.65 o 
  -9   8   3        0.88      -12.58     30.32 o 
  -8   8   3        0.07        2.04     11.83 o 
  -7   8   3      261.22      267.61     27.74 o 
  -6   8   3      206.85      192.59     18.50 o 
  -5   8   3       25.62       14.24      9.24 o 
  -4   8   3      200.30      163.87     20.56 o 
  -3   8   3        5.45        1.72      9.68 o 
  -2   8   3      373.81      415.17     23.23 o 
  -1   8   3        1.43       13.62      8.79 o 
   0   8   3      330.38      327.81     30.41 o 
   1   8   3       57.59       55.78     15.19 o 
   2   8   3        6.31        6.58     11.01 o 
   3   8   3      167.19      139.95     25.75 o 
   4   8   3       34.50       27.02     13.86 o 
   5   8   3       42.07       42.78     14.39 o 
   6   8   3        2.40      -12.24     20.97 o 
   7   8   3       17.76       24.37     41.95 o 
   8   8   3       14.91       -1.03     12.03 o 
  -6   9   3       19.05       15.37     16.61 o 
  -5   9   3      298.12      318.28     29.92 o 
  -4   9   3      263.69      265.24     27.31 o 
  -3   9   3      201.90      173.53     22.30 o 
  -2   9   3      546.46      583.24     34.36 o 
  -1   9   3      110.30      112.55     29.07 o 
   0   9   3      568.87      543.03     34.50 o 
   1   9   3       46.70       26.75     14.43 o 
   2   9   3      816.39      786.49     58.56 o 
   3   9   3      413.10      360.01     33.62 o 
   4   9   3      249.17      239.49     29.28 o 
 -17   0   4        6.47        7.89     16.61 o 
 -16   0   4      125.13      140.37     28.66 o 
 -15   0   4       89.16       81.72     16.16 o 
 -14   0   4       11.42       -6.54     18.90 o 
 -13   0   4     2125.36     2100.49     57.99 o 
 -12   0   4        6.57       -1.21     15.78 o 
 -11   0   4      878.39      897.77     34.00 o 
 -10   0   4      969.39      964.36     25.72 o 
  -9   0   4      725.17      688.03     42.57 o 
  -8   0   4      463.75      403.26     19.74 o 
  -7   0   4     1921.03     1894.65     43.28 o 
  -6   0   4      916.99      944.41     39.45 o 
  -5   0   4     1124.05     1032.38     27.56 o 
  -4   0   4     1272.61     1347.12     30.66 o 
  -3   0   4    20757.34    20745.08    388.73 o 
  -2   0   4    41024.71    41530.85    750.46 o 
  -1   0   4     7779.11     8660.43    171.52 o 
   0   0   4     3942.93     3950.83     85.97 o 
   1   0   4     3025.57     3150.31     49.91 o 
   2   0   4     6803.29     6499.91     91.92 o 
   3   0   4     2963.05     2864.75     47.84 o 
   4   0   4     3445.18     3558.37     49.52 o 
   5   0   4     4029.19     3854.30     54.54 o 
   6   0   4      182.28      151.64     14.28 o 
   7   0   4     2169.20     2039.03     48.58 o 
   8   0   4     1508.45     1512.63     42.04 o 
   9   0   4      139.80      124.83     14.72 o 
  10   0   4     1194.59     1268.79     41.15 o 
  11   0   4       21.93       13.29     16.61 o 
  12   0   4     1491.64     1429.49     71.02 o 
  13   0   4        6.34       17.03     16.20 o 
  14   0   4      129.31      128.33     31.15 o 
 -16   1   4      102.12      131.14     18.97 o 
 -15   1   4      273.13      220.47     20.54 o 
 -14   1   4      336.68      328.34     19.56 o 
 -13   1   4      103.37      112.03     11.77 o 
 -12   1   4     3297.29     3362.03     47.52 o 
 -11   1   4      106.27      106.00     10.19 o 
 -10   1   4      249.65      224.87     13.38 o 
  -9   1   4     1453.21     1412.84     28.26 o 
  -8   1   4      180.01      172.08     10.46 o 
  -7   1   4     5264.04     5429.09     64.55 o 
  -6   1   4       58.09       35.60      6.10 o 
  -5   1   4        6.43        2.89      2.86 o 
  -4   1   4     5010.63     5013.56     65.30 o 
  -3   1   4       34.91       31.34      4.23 o 
  -2   1   4     5440.96     5360.86     65.82 o 
  -1   1   4     7197.89     7362.06     84.43 o 
   0   1   4     1460.46     1470.35     23.87 o 
   1   1   4     1329.64     1225.53     18.33 o 
   2   1   4      411.83      410.96      8.08 o 
   3   1   4     1001.52      979.04     14.00 o 
   4   1   4        3.45        6.51      1.90 o 
   5   1   4     2309.48     2470.90     28.79 o 
   6   1   4      419.04      398.67     13.02 o 
   7   1   4        9.33        3.84      3.40 o 
   8   1   4      458.99      461.48     16.27 o 
   9   1   4      175.17      204.25     16.13 o 
  10   1   4       38.95       46.42      9.52 o 
  11   1   4      106.96      107.68     16.03 o 
  12   1   4       71.94       63.38     12.15 o 
  13   1   4       96.33      112.55     20.55 o 
  14   1   4       10.00        9.29     12.32 o 
 -16   2   4       11.10      -11.91     10.44 o 
 -15   2   4       94.35       88.79     14.61 o 
 -14   2   4      143.18      128.34     16.07 o 
 -13   2   4       81.90       72.30     10.41 o 
 -12   2   4       52.60       24.73     12.28 o 
 -11   2   4       36.85       24.91      7.62 o 
 -10   2   4       18.25       39.96      9.32 o 
  -9   2   4       33.69       34.25      7.41 o 
  -8   2   4        0.14       -2.32      5.24 o 
  -7   2   4      773.25      861.99     23.71 o 
  -6   2   4       62.80       71.05      7.91 o 
  -5   2   4      224.41      207.93     10.79 o 
  -4   2   4      136.29      174.15      9.55 o 
  -3   2   4      308.80      322.89     11.63 o 
  -2   2   4       12.43        9.58      3.90 o 
  -1   2   4      111.69      126.58      5.59 o 
   0   2   4       40.38       49.23      4.20 o 
   1   2   4      959.33     1024.56     17.20 o 
   2   2   4      463.43      483.91     10.52 o 
   3   2   4     1119.61     1197.76     26.13 o 
   4   2   4       98.27       79.54      5.01 o 
   5   2   4        1.45        3.48      2.71 o 
   6   2   4      823.50      912.32     25.75 o 
   7   2   4       40.39       23.52     12.27 o 
   8   2   4      228.46      231.98     14.40 o 
   9   2   4      411.28      393.92     16.90 o 
  10   2   4      429.52      418.58     21.20 o 
  11   2   4      112.02      101.93     14.73 o 
  12   2   4        8.09       16.02      8.86 o 
  13   2   4       21.03       10.37      8.77 o 
  14   2   4        0.47        1.74     16.20 o 
 -16   3   4       63.07       48.52     25.13 o 
 -15   3   4      204.92      180.84     31.36 o 
 -14   3   4      733.90      787.08     41.06 o 
 -13   3   4      101.12       85.85     18.90 o 
 -12   3   4      571.33      587.02     26.07 o 
 -11   3   4      305.54      310.75     28.17 o 
 -10   3   4      945.06      953.04     29.89 o 
  -9   3   4     1956.97     2031.56     43.81 o 
  -8   3   4        2.56       -1.98      3.90 o 
  -7   3   4     5946.64     5951.67     84.88 o 
  -6   3   4     1382.65     1410.01     31.81 o 
  -5   3   4      770.77      785.32     22.04 o 
  -4   3   4     3556.32     3441.17     52.81 o 
  -3   3   4      847.78      880.70     21.25 o 
  -2   3   4     5889.04     5779.37     62.17 o 
  -1   3   4       68.77       47.56      3.98 o 
   0   3   4      822.45      773.10     13.26 o 
   1   3   4     4201.06     4197.02     61.74 o 
   2   3   4       66.32       72.77      5.46 o 
   3   3   4      469.63      402.43     10.15 o 
   4   3   4      186.11      184.22     13.04 o 
   5   3   4      524.31      571.46     20.67 o 
   6   3   4     1390.65     1323.86     33.62 o 
   7   3   4      266.23      270.45     18.05 o 
   8   3   4      542.26      503.85     38.29 o 
   9   3   4      181.70      223.48     17.79 o 
  10   3   4      295.41      294.51     18.39 o 
  11   3   4      125.99      152.51     16.54 o 
  12   3   4        0.11      -11.24      7.50 o 
  13   3   4       66.62       71.71     17.62 o 
 -15   4   4      295.62      277.59     30.37 o 
 -14   4   4       42.01        9.77     39.66 o 
 -13   4   4      406.42      474.94     34.06 o 
 -12   4   4      155.02      137.68     19.97 o 
 -11   4   4      350.78      353.43     22.81 o 
 -10   4   4      393.61      400.30     20.40 o 
  -9   4   4      141.10      145.17     14.07 o 
  -8   4   4     1089.15     1074.43     44.94 o 
  -7   4   4     1249.49     1273.95     33.37 o 
  -6   4   4     1240.03     1338.10     33.01 o 
  -5   4   4     3911.70     3972.70     63.21 o 
  -4   4   4     1104.26     1167.58     28.41 o 
  -3   4   4      392.71      373.05     12.91 o 
  -2   4   4     3189.19     3230.90     43.63 o 
  -1   4   4     2177.48     2306.49     29.62 o 
   0   4   4     4590.40     4611.70     48.18 o 
   1   4   4      485.82      481.17     14.00 o 
   2   4   4     1936.35     1871.15     29.87 o 
   3   4   4     1568.75     1487.05     33.83 o 
   4   4   4      209.14      208.56     20.44 o 
   5   4   4     2717.33     2598.39     50.47 o 
   6   4   4       23.50       17.97      7.38 o 
   7   4   4     1124.62     1112.45     48.79 o 
   8   4   4      329.15      309.56     23.65 o 
   9   4   4      133.32      131.60     15.35 o 
  10   4   4     1108.59     1053.53     35.64 o 
  11   4   4       38.57       22.70      8.54 o 
  12   4   4      377.12      368.30     31.75 o 
  13   4   4       71.23       92.37     18.76 o 
 -14   5   4      369.26      355.64     45.89 o 
 -13   5   4       12.53       19.55     19.52 o 
 -12   5   4      511.84      543.96     33.58 o 
 -11   5   4        4.95       16.33      9.27 o 
 -10   5   4     1172.12     1214.23     36.98 o 
  -9   5   4      490.87      533.55     24.10 o 
  -8   5   4       28.86       27.29      8.44 o 
  -7   5   4     1152.58     1125.32     32.99 o 
  -6   5   4      264.43      265.54     17.92 o 
  -5   5   4      958.97      968.13     23.98 o 
  -4   5   4      339.82      333.67     14.21 o 
  -3   5   4      114.85      115.76      9.42 o 
  -2   5   4      527.79      477.10     15.85 o 
  -1   5   4       86.48       89.96      7.65 o 
   0   5   4     2048.96     2040.15     33.91 o 
   1   5   4      852.32      841.74     20.51 o 
   2   5   4      139.63      122.52     15.46 o 
   3   5   4      851.04      804.19     26.07 o 
   4   5   4       30.70       25.31      9.60 o 
   5   5   4       88.39       91.37     17.23 o 
   6   5   4       27.22       25.90      8.10 o 
   7   5   4      424.52      423.72     23.24 o 
   8   5   4        2.05        9.46      7.77 o 
   9   5   4       40.35       33.61     10.47 o 
  10   5   4       35.75       26.75     14.43 o 
  11   5   4      247.36      245.63     25.60 o 
  12   5   4        5.57        9.52     12.52 o 
 -13   6   4        0.64       -8.38     18.90 o 
 -12   6   4      102.20      101.38     19.38 o 
 -11   6   4      107.17       99.14     17.38 o 
 -10   6   4       52.84       56.02     14.72 o 
  -9   6   4       59.24       57.44     19.45 o 
  -8   6   4       12.38       12.95      8.23 o 
  -7   6   4       70.75       71.42      9.61 o 
  -6   6   4        3.97        6.36      5.70 o 
  -5   6   4      818.46      819.25     23.60 o 
  -4   6   4       21.72       31.26      6.78 o 
  -3   6   4        1.31        4.22      5.01 o 
  -2   6   4      359.66      356.05     17.68 o 
  -1   6   4       36.66       34.29      7.95 o 
   0   6   4      230.42      222.25     15.46 o 
   1   6   4      404.77      397.09     18.58 o 
   2   6   4      141.81      143.74     13.96 o 
   3   6   4      364.10      362.59     27.60 o 
   4   6   4       90.57       76.32     11.90 o 
   5   6   4       46.45       35.52      9.69 o 
   6   6   4        6.45        1.31      7.48 o 
   7   6   4      603.75      528.70     25.97 o 
   8   6   4      325.20      275.41     22.56 o 
   9   6   4        6.64        4.19      9.12 o 
  10   6   4        0.37       12.85     10.46 o 
  11   6   4        0.77       10.17     15.42 o 
 -11   7   4      447.43      425.36     38.42 o 
 -10   7   4      337.77      344.10     31.25 o 
  -9   7   4      860.29     1013.57     45.95 o 
  -8   7   4        0.22       10.36      9.14 o 
  -7   7   4     1073.92     1098.19     36.11 o 
  -6   7   4      249.41      292.29     21.38 o 
  -5   7   4     2692.90     2827.95     49.02 o 
  -4   7   4     2107.05     2174.47     48.58 o 
  -3   7   4      178.09      169.66     15.73 o 
  -2   7   4     1187.10     1137.46     33.33 o 
  -1   7   4      349.99      318.28     19.65 o 
   0   7   4      296.80      278.44     18.45 o 
   1   7   4      101.24      107.13     19.10 o 
   2   7   4      446.58      434.13     28.33 o 
   3   7   4      614.05      619.21     33.62 o 
   4   7   4      175.06      164.65     17.34 o 
   5   7   4      735.82      705.52     30.13 o 
   6   7   4      351.67      340.84     38.44 o 
   7   7   4       44.72       15.73      9.75 o 
   8   7   4       92.86       91.87     14.84 o 
   9   7   4       69.98       61.37     14.33 o 
  -9   8   4        1.66        9.62     13.17 o 
  -8   8   4      397.75      540.58     57.52 o 
  -7   8   4       59.80       84.43     14.77 o 
  -6   8   4      312.98      314.67     28.47 o 
  -5   8   4      366.28      393.88     52.54 o 
  -4   8   4       35.79       36.45     12.91 o 
  -3   8   4      638.41      642.82     27.84 o 
  -2   8   4      328.65      368.10     23.54 o 
  -1   8   4      211.30      184.78     23.47 o 
   0   8   4      556.34      577.55     64.17 o 
   1   8   4        8.05       12.58     17.86 o 
   2   8   4      131.32      131.57     20.37 o 
   3   8   4      372.86      400.10     33.92 o 
   4   8   4      198.78      221.47     25.82 o 
   5   8   4      606.83      557.15     50.88 o 
   6   8   4        5.67       -4.03     10.25 o 
   7   8   4      390.59      361.36     55.44 o 
  -6   9   4        0.87       -7.65     10.40 o 
  -5   9   4      236.13      210.71     25.72 o 
  -4   9   4        1.04       10.62     13.05 o 
  -3   9   4        4.05        9.07     12.48 o 
  -2   9   4      313.25      301.93     42.36 o 
  -1   9   4        7.29        5.87     12.96 o 
   0   9   4       80.97       85.95     19.67 o 
   1   9   4       15.07       12.76     14.09 o 
   2   9   4        0.92        5.86     12.77 o 
   3   9   4        5.68       -6.38     19.93 o 
 -16   1   5      343.79      388.62     33.65 o 
 -15   1   5       42.43       44.54     10.47 o 
 -14   1   5      653.80      710.95     25.22 o 
 -13   1   5      155.68      165.65     14.40 o 
 -12   1   5      189.38      188.67     16.82 o 
 -11   1   5     2261.05     2243.45     40.78 o 
 -10   1   5      365.56      375.86     15.49 o 
  -9   1   5      493.36      498.22     16.77 o 
  -8   1   5     2387.32     2346.02     38.02 o 
  -7   1   5      128.34      124.77     13.08 o 
  -6   1   5     1536.27     1456.81     30.30 o 
  -5   1   5     2816.26     2836.88     45.26 o 
  -4   1   5     1265.38     1224.27     25.38 o 
  -3   1   5     5838.38     5930.62     75.12 o 
  -2   1   5      212.07      229.82     26.79 o 
  -1   1   5     5175.65     5238.93     81.94 o 
   0   1   5      785.47      811.96     22.90 o 
   1   1   5      142.32      172.60      7.01 o 
   2   1   5     6025.75     6056.56     56.74 o 
   3   1   5     1619.16     1614.11     20.93 o 
   4   1   5       44.99       40.73      3.80 o 
   5   1   5     3019.70     2897.16     40.34 o 
   6   1   5       69.77       90.98      8.13 o 
   7   1   5     1075.37      967.36     23.67 o 
   8   1   5      233.07      250.51     17.81 o 
   9   1   5      457.86      419.37     20.61 o 
  10   1   5      328.72      319.85     21.50 o 
  11   1   5        5.15        1.75      6.65 o 
  12   1   5      315.61      302.14     28.12 o 
  13   1   5       96.70      131.44     22.01 o 
  14   1   5       47.70       37.59     15.19 o 
 -16   2   5       17.83        3.51     25.54 o 
 -15   2   5      814.45      814.82     41.97 o 
 -14   2   5      750.78      751.57     31.55 o 
 -13   2   5      632.74      654.25     28.16 o 
 -12   2   5     2704.90     2664.85     55.83 o 
 -11   2   5      866.11      915.86     30.12 o 
 -10   2   5     3583.35     3546.54     62.97 o 
  -9   2   5     6495.13     6657.81     95.02 o 
  -8   2   5      471.29      465.75     18.92 o 
  -7   2   5    10607.89     9743.83    122.81 o 
  -6   2   5     1776.87     1741.39     42.93 o 
  -5   2   5    15018.76    15306.28    175.50 o 
  -4   2   5     8373.93     7891.45     80.06 o 
  -3   2   5     4235.46     4311.77     48.44 o 
  -2   2   5    19276.41    18587.77    172.88 o 
  -1   2   5      751.17      700.00     16.69 o 
   0   2   5     6286.79     6023.94     65.20 o 
   1   2   5    10100.51     9961.60     99.96 o 
   2   2   5      376.36      361.09      8.01 o 
   3   2   5     7503.95     7351.48     77.84 o 
   4   2   5      323.79      307.92     14.54 o 
   5   2   5     1421.62     1365.95     32.05 o 
   6   2   5     2932.84     2927.44     52.65 o 
   7   2   5       77.25       77.58     10.67 o 
   8   2   5     1841.64     1843.54     42.32 o 
   9   2   5       15.79       18.94      8.11 o 
  10   2   5      800.73      799.64     29.56 o 
  11   2   5      210.55      249.02     24.41 o 
  12   2   5        9.04        9.88     11.57 o 
  13   2   5      329.08      352.12     32.16 o 
 -16   3   5      171.89      207.05     28.34 o 
 -15   3   5       21.36        3.07     12.46 o 
 -14   3   5      307.07      328.04     30.66 o 
 -13   3   5      138.79      121.32     15.45 o 
 -12   3   5        1.92        6.66      8.04 o 
 -11   3   5       73.56       83.85     17.73 o 
 -10   3   5       26.62       22.48      7.59 o 
  -9   3   5      219.95      219.81     17.59 o 
  -8   3   5     1604.05     1560.69     37.01 o 
  -7   3   5       48.58       51.93      8.19 o 
  -6   3   5     1447.48     1433.22     32.91 o 
  -5   3   5      376.96      378.75     15.63 o 
  -4   3   5       11.11        8.56      4.27 o 
  -3   3   5     3424.47     3527.89     42.96 o 
  -2   3   5      295.50      344.32     10.46 o 
  -1   3   5       11.86       17.82      4.20 o 
   0   3   5     1778.27     1729.57     22.96 o 
   1   3   5       11.20        8.49      3.60 o 
   2   3   5     3697.07     3730.16     52.41 o 
   3   3   5     1145.86     1125.59     28.28 o 
   4   3   5       76.33       50.49      7.95 o 
   5   3   5      652.12      584.38     32.39 o 
   6   3   5      269.07      246.36     17.36 o 
   7   3   5     2695.30     2659.96     53.59 o 
   8   3   5        0.53       -9.16      6.11 o 
   9   3   5      279.06      290.75     20.95 o 
  10   3   5      431.66      397.09     24.95 o 
  11   3   5       10.29       14.56      9.19 o 
  12   3   5      186.02      191.41     27.91 o 
  13   3   5       17.03        3.86     13.68 o 
 -15   4   5       79.22       94.71     20.65 o 
 -14   4   5      233.01      281.42     29.85 o 
 -13   4   5        0.19      -13.02      8.68 o 
 -12   4   5      435.40      442.76     40.11 o 
 -11   4   5       51.61       59.83     11.30 o 
 -10   4   5       66.65       67.63     14.50 o 
  -9   4   5      339.28      315.87     19.93 o 
  -8   4   5       66.40       69.53     10.19 o 
  -7   4   5      303.77      306.48     18.29 o 
  -6   4   5      168.54      159.25     13.34 o 
  -5   4   5      164.53      171.98     13.10 o 
  -4   4   5      443.56      426.56     16.98 o 
  -3   4   5      221.13      261.93     11.56 o 
  -2   4   5       45.15       53.45      5.25 o 
  -1   4   5     1966.91     1927.13     26.53 o 
   0   4   5     3195.29     3286.15     44.41 o 
   1   4   5      263.74      284.29     24.28 o 
   2   4   5       64.13       55.55      9.42 o 
   3   4   5      326.69      289.92     15.72 o 
   4   4   5      130.15      144.77     13.26 o 
   5   4   5      345.79      354.34     19.45 o 
   6   4   5      616.22      570.06     24.05 o 
   7   4   5       22.48       33.10      9.02 o 
   8   4   5      105.79      100.59     13.61 o 
   9   4   5        0.36       -6.46      7.26 o 
  10   4   5       16.64        0.63      9.20 o 
  11   4   5       17.92        3.11      8.76 o 
  12   4   5        1.52       23.67     20.35 o 
 -14   5   5      128.95      112.16     20.46 o 
 -13   5   5      521.52      506.18     37.02 o 
 -12   5   5       99.77      103.80     24.30 o 
 -11   5   5      735.15      788.45     50.07 o 
 -10   5   5      838.81      833.93     30.97 o 
  -9   5   5      284.96      308.35     21.39 o 
  -8   5   5      390.08      371.35     20.45 o 
  -7   5   5        7.33       14.44      6.69 o 
  -6   5   5      656.25      637.52     30.06 o 
  -5   5   5      746.95      770.89     26.12 o 
  -4   5   5       19.60       23.32      7.21 o 
  -3   5   5     2514.60     2590.36     40.98 o 
  -2   5   5      127.90      122.19      9.29 o 
  -1   5   5      985.03      991.30     22.61 o 
   0   5   5     4348.65     4239.52     77.99 o 
   1   5   5        2.62       10.02      5.81 o 
   2   5   5     1789.72     1864.43     41.21 o 
   3   5   5      319.35      319.10     17.90 o 
   4   5   5      692.22      698.03     32.23 o 
   5   5   5     1236.96     1278.65     40.41 o 
   6   5   5       84.08       76.29     11.98 o 
   7   5   5      584.46      622.05     29.58 o 
   8   5   5       70.30       84.54     13.00 o 
   9   5   5      157.32      114.85     18.36 o 
  10   5   5      462.78      500.71     29.14 o 
  11   5   5        3.66       -4.57      9.05 o 
 -13   6   5       58.95       74.97     19.73 o 
 -12   6   5     1072.58     1113.85     50.02 o 
 -11   6   5       37.29       38.99     14.65 o 
 -10   6   5      988.51     1062.35     36.50 o 
  -9   6   5     1655.52     1528.33     42.98 o 
  -8   6   5      646.30      675.00     27.89 o 
  -7   6   5     2030.83     2097.26     41.38 o 
  -6   6   5      209.21      211.41     14.77 o 
  -5   6   5     1327.13     1391.21     31.73 o 
  -4   6   5     3807.46     3779.92     56.23 o 
  -3   6   5     1051.42     1145.55     32.27 o 
  -2   6   5     3514.24     3574.29     62.43 o 
  -1   6   5      396.77      396.30     19.20 o 
   0   6   5     2250.62     2287.12     46.80 o 
   1   6   5     2294.25     2234.01     47.92 o 
   2   6   5      229.14      201.22     22.27 o 
   3   6   5     2481.19     2327.19     51.04 o 
   4   6   5      187.19      175.61     16.42 o 
   5   6   5      665.06      650.92     27.63 o 
   6   6   5      651.94      700.47     29.76 o 
   7   6   5       50.36       55.06     12.39 o 
   8   6   5      925.20      925.44     35.78 o 
   9   6   5        0.86        7.62      9.42 o 
  10   6   5       50.46       56.39     24.26 o 
 -11   7   5       46.75       36.95     14.78 o 
 -10   7   5        1.06        2.07     11.70 o 
  -9   7   5       12.44        6.84      9.57 o 
  -8   7   5       68.40       46.84     11.41 o 
  -7   7   5      162.40      139.36     13.40 o 
  -6   7   5       46.69       54.72      9.54 o 
  -5   7   5      381.65      418.71     37.22 o 
  -4   7   5      135.45      123.45     14.40 o 
  -3   7   5       33.49       50.47     10.39 o 
  -2   7   5       11.98       11.54      7.99 o 
  -1   7   5       50.59       36.38      9.71 o 
   0   7   5      306.85      296.02     43.19 o 
   1   7   5        1.96        5.04      9.97 o 
   2   7   5      194.28      139.83     41.95 o 
   3   7   5        0.46        9.95     11.35 o 
   4   7   5      197.10      174.61     17.68 o 
   5   7   5      272.00      267.23     22.56 o 
   6   7   5        5.23        3.00      9.35 o 
   7   7   5      162.01      164.37     19.11 o 
   8   7   5       91.96       83.61     15.86 o 
  -9   8   5      211.19      229.22     27.27 o 
  -8   8   5        0.50        5.66      9.84 o 
  -7   8   5      155.09      153.65     22.27 o 
  -6   8   5      111.06       83.13     20.56 o 
  -5   8   5       72.09       62.46     15.61 o 
  -4   8   5      167.00      173.44     17.49 o 
  -3   8   5        0.05       19.54     11.15 o 
  -2   8   5      637.97      659.90     36.12 o 
  -1   8   5       61.69       29.02     14.09 o 
   0   8   5      282.81      307.27     29.38 o 
   1   8   5      420.60      378.27     32.40 o 
   2   8   5        0.60        2.01     11.57 o 
   3   8   5      182.84      194.04     29.28 o 
   4   8   5       20.50       21.05     15.37 o 
   5   8   5       67.18       36.18     14.84 o 
   6   8   5       31.58       43.46     14.09 o 
  -5   9   5       70.64       73.64     17.86 o 
  -4   9   5       16.34        6.91     12.46 o 
  -3   9   5      215.63      227.17     39.45 o 
  -2   9   5      320.95      307.98     31.11 o 
  -1   9   5      186.82      170.70     24.37 o 
   0   9   5      430.54      402.04     35.38 o 
   1   9   5        7.11       -8.34     11.68 o 
   2   9   5      800.36      759.83     43.14 o 
 -16   0   6      278.75      333.95     31.12 o 
 -15   0   6      209.43      201.39     24.16 o 
 -14   0   6      676.42      760.12     37.53 o 
 -13   0   6      981.47     1001.41     40.77 o 
 -12   0   6     1139.40     1176.12     42.58 o 
 -11   0   6      436.39      474.96     26.41 o 
 -10   0   6      571.91      550.27     31.98 o 
  -9   0   6     3791.37     3560.88     73.98 o 
  -8   0   6     2176.56     2269.25     53.41 o 
  -7   0   6     3665.17     3654.53     71.47 o 
  -6   0   6     2277.70     2000.54     67.70 o 
  -5   0   6       90.29      111.30     16.61 o 
  -4   0   6      618.68      586.83     31.15 o 
  -3   0   6     2867.35     2929.17     79.32 o 
  -2   0   6      135.38      175.68     16.61 o 
  -1   0   6     5980.54     5922.30    131.24 o 
   0   0   6     3292.41     3498.56     85.97 o 
   1   0   6     3574.85     3675.77     61.37 o 
   2   0   6     5441.15     5074.11    149.93 o 
   3   0   6       17.81       14.26      7.06 o 
   4   0   6     4766.66     4592.13     63.26 o 
   5   0   6     1943.24     1832.15     45.22 o 
   6   0   6      850.05      877.79     31.45 o 
   7   0   6     4489.18     4430.83    101.96 o 
   8   0   6     1249.24     1230.97     61.05 o 
   9   0   6      253.87      241.29     33.22 o 
  10   0   6      600.57      606.77     47.35 o 
  11   0   6      268.48      311.07     41.53 o 
  12   0   6      773.76      736.76     55.65 o 
  13   0   6       30.48       23.26     17.86 o 
 -16   1   6        3.67        2.41      9.15 o 
 -15   1   6      420.39      410.20     23.44 o 
 -14   1   6      174.02      185.50     16.01 o 
 -13   1   6      132.79      108.72     12.21 o 
 -12   1   6     1640.79     1561.91     35.23 o 
 -11   1   6      103.10       88.62     10.91 o 
 -10   1   6     1434.81     1423.94     59.87 o 
  -9   1   6      116.15      108.88     11.66 o 
  -8   1   6     1282.90     1246.26     39.73 o 
  -7   1   6     4316.03     4262.57     65.48 o 
  -6   1   6      596.90      638.70     20.04 o 
  -5   1   6     5569.26     5479.31     75.28 o 
  -4   1   6     7033.17     7143.83     91.24 o 
  -3   1   6       62.92       59.61     14.95 o 
  -2   1   6     4524.08     4332.48     74.35 o 
  -1   1   6       83.45       94.37      9.64 o 
   0   1   6     8700.19     8921.23    105.36 o 
   1   1   6     1099.15     1000.74     18.80 o 
   2   1   6     2600.56     2576.48     33.34 o 
   3   1   6     8193.03     8269.90     76.46 o 
   4   1   6       43.69       49.82      5.88 o 
   5   1   6     4219.67     4192.29     53.92 o 
   6   1   6     1052.56     1005.30     27.84 o 
   7   1   6        1.41        7.39      7.75 o 
   8   1   6      603.63      645.49     25.06 o 
   9   1   6        9.95        6.71      6.78 o 
  10   1   6      354.35      415.95     32.01 o 
  11   1   6      725.69      716.80     38.02 o 
  12   1   6       47.07       34.64     22.84 o 
  13   1   6      191.62      193.14     25.40 o 
 -16   2   6        2.74       10.16     13.13 o 
 -15   2   6        1.36      -15.86     15.78 o 
 -14   2   6       61.08       45.32     13.60 o 
 -13   2   6       52.71       36.42     10.30 o 
 -12   2   6       11.29        5.72      6.77 o 
 -11   2   6       37.33       14.48      7.68 o 
 -10   2   6       36.55       36.88      8.03 o 
  -9   2   6       68.25       56.65     18.36 o 
  -8   2   6      123.47       95.46     10.75 o 
  -7   2   6       82.97       72.88      9.26 o 
  -6   2   6       70.73       70.91      8.37 o 
  -5   2   6      576.94      564.87     17.19 o 
  -4   2   6      568.61      619.14     15.23 o 
  -3   2   6      317.23      323.66     10.16 o 
  -2   2   6     1549.44     1644.79     29.84 o 
  -1   2   6        1.86        3.56      3.47 o 
   0   2   6     1511.99     1570.26     41.66 o 
   1   2   6       20.14       19.09      3.78 o 
   2   2   6        0.37       -1.80      2.56 o 
   3   2   6       83.90       89.04      9.55 o 
   4   2   6      217.02      252.07     14.87 o 
   5   2   6      151.68      148.45     16.98 o 
   6   2   6       16.24       15.90      7.96 o 
   7   2   6      296.11      328.62     30.76 o 
   8   2   6        2.05       -2.91      6.47 o 
   9   2   6       31.94       34.42      9.63 o 
  10   2   6       66.34       67.29     12.00 o 
  11   2   6        9.08        1.20      7.53 o 
  12   2   6        1.67      -12.85     12.46 o 
  13   2   6        8.28        2.13     17.24 o 
 -16   3   6        9.57       16.52     13.84 o 
 -15   3   6       61.66       44.40     16.02 o 
 -14   3   6      163.70      144.35     17.50 o 
 -13   3   6      526.58      508.85     25.89 o 
 -12   3   6      464.82      503.35     25.01 o 
 -11   3   6       49.38       73.77     11.57 o 
 -10   3   6     2990.23     2862.16     57.45 o 
  -9   3   6     1057.02     1042.05     46.68 o 
  -8   3   6      777.83      762.88     27.52 o 
  -7   3   6     4546.95     4478.45     71.02 o 
  -6   3   6      379.05      379.36     17.05 o 
  -5   3   6     4658.74     4572.31     68.44 o 
  -4   3   6     1771.48     1716.05     26.43 o 
  -3   3   6     1796.99     1808.22     27.66 o 
  -2   3   6    11190.71    11064.13    111.06 o 
  -1   3   6       32.05       44.40      7.49 o 
   0   3   6     4072.40     3928.75    102.53 o 
   1   3   6     3195.36     3069.80     41.52 o 
   2   3   6     1106.86     1124.78     28.69 o 
   3   3   6     7338.65     7096.42    126.78 o 
   4   3   6      123.97      149.41     13.35 o 
   5   3   6     1885.71     1772.47     40.57 o 
   6   3   6     2143.25     2166.76     47.06 o 
   7   3   6     1041.36     1009.10     32.20 o 
   8   3   6     1274.17     1297.71     37.87 o 
   9   3   6      371.65      426.55     28.15 o 
  10   3   6      415.38      491.15     28.21 o 
  11   3   6      440.81      527.39     41.79 o 
  12   3   6      101.30      101.61     15.60 o 
 -15   4   6        4.26       -0.05     34.26 o 
 -14   4   6      132.42      218.04     36.55 o 
 -13   4   6       15.49       17.27      9.53 o 
 -12   4   6     1048.86     1108.68     36.94 o 
 -11   4   6     1607.55     1528.51     42.75 o 
 -10   4   6      103.36      104.42     13.36 o 
  -9   4   6     1468.31     1486.54     39.80 o 
  -8   4   6      964.44      967.55     30.60 o 
  -7   4   6      299.80      280.34     18.41 o 
  -6   4   6     2229.63     2214.47     45.27 o 
  -5   4   6       25.24       36.88      7.18 o 
  -4   4   6     1496.61     1452.32     47.38 o 
  -3   4   6     1720.98     1704.29     25.60 o 
  -2   4   6       35.42       28.61      4.38 o 
  -1   4   6     4834.54     4780.19     68.82 o 
   0   4   6      199.93      214.17     11.34 o 
   1   4   6      798.09      797.92     24.47 o 
   2   4   6     3230.95     3062.12     60.58 o 
   3   4   6       20.58       21.16      6.80 o 
   4   4   6     2657.74     2710.21     65.86 o 
   5   4   6      911.66      773.61     66.98 o 
   6   4   6      546.70      509.72     32.76 o 
   7   4   6      811.34      798.87     45.85 o 
   8   4   6      127.48      139.05     16.02 o 
   9   4   6     1074.87      994.44     47.76 o 
  10   4   6      771.27      803.26     40.51 o 
  11   4   6       27.29       -0.97     10.05 o 
 -14   5   6       19.04       25.66     13.65 o 
 -13   5   6       51.11       17.42     13.50 o 
 -12   5   6      458.61      456.20     29.90 o 
 -11   5   6       25.29        6.00     11.21 o 
 -10   5   6      621.35      603.22     28.24 o 
  -9   5   6       28.00       37.11     10.44 o 
  -8   5   6      288.26      305.53     21.96 o 
  -7   5   6     1923.15     1988.68     46.33 o 
  -6   5   6      160.80      189.06     17.79 o 
  -5   5   6      783.18      763.96     25.88 o 
  -4   5   6        5.76        5.69      4.82 o 
  -3   5   6      203.16      234.89     12.94 o 
  -2   5   6     2914.56     2961.74     44.46 o 
  -1   5   6       72.75       66.83     14.09 o 
   0   5   6     3098.81     3107.00     55.38 o 
   1   5   6      718.79      701.70     24.62 o 
   2   5   6      436.03      420.07     25.41 o 
   3   5   6      766.48      740.80     26.63 o 
   4   5   6       36.35       37.10      9.19 o 
   5   5   6      748.65      669.33     29.40 o 
   6   5   6        3.16        1.12      9.52 o 
   7   5   6      203.91      205.32     19.07 o 
   8   5   6      421.48      424.56     31.45 o 
   9   5   6       16.01        1.77      8.48 o 
  10   5   6      131.92      125.72     17.75 o 
 -13   6   6        0.55       -6.64     12.17 o 
 -12   6   6        2.88       31.80     23.05 o 
 -11   6   6        6.24        1.40     10.53 o 
 -10   6   6        1.55       -1.97      8.12 o 
  -9   6   6        5.62       10.39      9.09 o 
  -8   6   6      166.39      138.75     16.26 o 
  -7   6   6      149.35      144.10     13.44 o 
  -6   6   6      114.92      115.48     11.82 o 
  -5   6   6      259.56      237.86     15.41 o 
  -4   6   6      268.82      264.12     18.89 o 
  -3   6   6      198.11      190.85     16.02 o 
  -2   6   6       36.82       49.44      9.68 o 
  -1   6   6      263.46      252.73     17.58 o 
   0   6   6        0.48        6.23      6.62 o 
   1   6   6      266.98      249.30     41.38 o 
   2   6   6       14.92       26.13      8.30 o 
   3   6   6       47.78       60.58     10.57 o 
   4   6   6      217.49      212.24     18.78 o 
   5   6   6      563.63      560.81     26.82 o 
   6   6   6        9.79       -1.61      8.49 o 
   7   6   6       37.76       32.32     15.25 o 
   8   6   6       83.32       98.41     15.73 o 
   9   6   6      201.66      228.96     28.12 o 
 -11   7   6       22.67       37.33     15.57 o 
 -10   7   6      468.90      507.37     31.39 o 
  -9   7   6      514.64      517.60     27.81 o 
  -8   7   6      607.66      591.84     32.49 o 
  -7   7   6     2422.09     2364.36     46.87 o 
  -6   7   6       84.40      100.17     23.42 o 
  -5   7   6     2834.43     2937.13     60.37 o 
  -4   7   6      837.43      828.57     41.11 o 
  -3   7   6      477.22      531.96     24.55 o 
  -2   7   6     2571.20     2561.44     70.17 o 
  -1   7   6        1.92        5.81      9.97 o 
   0   7   6     2290.76     2368.70     81.61 o 
   1   7   6      540.12      592.59     34.00 o 
   2   7   6      533.90      505.71     32.17 o 
   3   7   6     1495.96     1533.56     43.65 o 
   4   7   6        8.39       16.85      7.98 o 
   5   7   6     1583.99     1623.78     52.49 o 
   6   7   6      826.54      907.32     48.91 o 
   7   7   6       76.07       60.10     14.47 o 
  -8   8   6       98.81       78.37     18.31 o 
  -7   8   6      229.23      256.48     27.46 o 
  -6   8   6      836.95      844.85     32.42 o 
  -5   8   6       39.16       22.18     11.02 o 
  -4   8   6      416.35      492.81     26.62 o 
  -3   8   6      366.98      320.86     29.80 o 
  -2   8   6      131.42      109.94     19.23 o 
  -1   8   6      386.53      446.41     35.21 o 
   0   8   6       27.92       31.83     17.44 o 
   1   8   6      295.19      263.89     28.04 o 
   2   8   6      162.19      170.69     23.82 o 
   3   8   6       19.91       11.27     11.68 o 
   4   8   6      751.78      829.82     44.19 o 
   5   8   6      219.77      236.04     22.82 o 
  -3   9   6      153.27      163.55     24.66 o 
  -2   9   6      130.62      158.99     25.37 o 
  -1   9   6        2.42        7.72     13.43 o 
 -16   1   7      173.57      182.88     20.26 o 
 -15   1   7       26.64       10.76     15.77 o 
 -14   1   7      223.82      238.88     21.09 o 
 -13   1   7        8.59       13.71      8.08 o 
 -12   1   7      506.57      492.59     23.68 o 
 -11   1   7      546.03      544.78     23.58 o 
 -10   1   7       65.89       49.54     16.28 o 
  -9   1   7      710.26      683.65     28.50 o 
  -8   1   7        6.61        2.81      3.97 o 
  -7   1   7      467.61      413.16     17.66 o 
  -6   1   7     2643.23     2659.74     47.65 o 
  -5   1   7     2635.35     2634.61     57.97 o 
  -4   1   7     6697.78     6698.21    110.81 o 
  -3   1   7     1648.84     1721.25     42.05 o 
  -2   1   7     1541.47     1533.78     38.35 o 
  -1   1   7      827.09      869.50     26.49 o 
   0   1   7      390.16      410.02     14.39 o 
   1   1   7     1993.86     1981.14     30.42 o 
   2   1   7      762.63      777.40     18.61 o 
   3   1   7      965.19      998.27     24.76 o 
   4   1   7     3050.19     3064.51     43.08 o 
   5   1   7       40.52       47.11      8.27 o 
   6   1   7      196.04      223.94     20.35 o 
   7   1   7      596.63      540.68     23.34 o 
   8   1   7      773.63      823.56     72.14 o 
   9   1   7     1189.95     1141.46     45.22 o 
  10   1   7       63.51       61.86     14.67 o 
  11   1   7      128.44      127.04     20.26 o 
  12   1   7      312.34      328.43     32.70 o 
 -16   2   7       38.80        8.98     12.27 o 
 -15   2   7      550.89      478.21     29.09 o 
 -14   2   7        5.88       13.71      9.65 o 
 -13   2   7       31.91       26.92      9.64 o 
 -12   2   7      538.93      528.61     24.54 o 
 -11   2   7        2.57       -3.36      5.15 o 
 -10   2   7     1734.11     1679.64     36.01 o 
  -9   2   7      355.15      374.96     24.75 o 
  -8   2   7     1663.40     1716.58     39.29 o 
  -7   2   7     3343.33     3205.75     56.12 o 
  -6   2   7      380.93      424.58     17.77 o 
  -5   2   7     8272.19     8388.03    108.70 o 
  -4   2   7      492.34      478.08     20.50 o 
  -3   2   7     6971.46     7001.75     88.65 o 
  -2   2   7     8641.03     8808.54    107.46 o 
  -1   2   7     2254.99     2403.19     40.40 o 
   0   2   7     9887.19     9778.70    102.36 o 
   1   2   7     2606.10     2800.96     39.23 o 
   2   2   7     3160.74     3141.53     52.89 o 
   3   2   7     3107.48     3077.08     53.18 o 
   4   2   7     1017.27      956.51     27.64 o 
   5   2   7     4443.68     4406.61     71.19 o 
   6   2   7     1410.42     1442.55     36.91 o 
   7   2   7     3147.68     3063.06     73.42 o 
   8   2   7     2697.22     2641.50     56.62 o 
   9   2   7      102.66       87.74     13.26 o 
  10   2   7     1359.32     1433.77     42.67 o 
  11   2   7      138.28      136.47     20.75 o 
  12   2   7      207.33      144.52     22.16 o 
 -15   3   7       88.96       92.83     15.39 o 
 -14   3   7      645.14      654.82     47.35 o 
 -13   3   7      144.05      108.89     15.12 o 
 -12   3   7       21.79       30.61      9.03 o 
 -11   3   7      158.36      145.82     15.18 o 
 -10   3   7      185.23      194.29     17.41 o 
  -9   3   7      359.35      310.16     22.79 o 
  -8   3   7       45.67       39.65      8.63 o 
  -7   3   7      627.27      656.25     23.59 o 
  -6   3   7      829.33      827.61     25.47 o 
  -5   3   7       64.95       59.22      8.03 o 
  -4   3   7     1170.76     1116.42     33.76 o 
  -3   3   7        4.18        5.55      3.39 o 
  -2   3   7     1473.66     1486.85     30.16 o 
  -1   3   7      466.10      462.87     16.01 o 
   0   3   7       88.03       71.21      6.98 o 
   1   3   7      376.29      374.95     16.86 o 
   2   3   7      117.65      102.81     10.75 o 
   3   3   7      240.51      202.57     15.06 o 
   4   3   7      102.14       91.70     11.96 o 
   5   3   7      367.26      387.92     19.94 o 
   6   3   7      743.19      720.97     27.25 o 
   7   3   7      685.09      608.39     26.24 o 
   8   3   7       16.85        4.70      9.97 o 
   9   3   7      279.16      267.47     26.57 o 
  10   3   7        1.67        8.85      8.97 o 
  11   3   7      128.62      102.11     17.12 o 
 -15   4   7       14.98       13.21     11.75 o 
 -14   4   7       24.57       21.96     14.28 o 
 -13   4   7        1.94        1.86      9.35 o 
 -12   4   7      509.38      482.93     32.87 o 
 -11   4   7       19.99       33.01     10.51 o 
 -10   4   7        1.08        5.34      7.69 o 
  -9   4   7        3.72        2.90      6.57 o 
  -8   4   7      308.13      269.43     19.43 o 
  -7   4   7      305.31      292.96     18.14 o 
  -6   4   7      201.72      194.94     14.97 o 
  -5   4   7        0.60        1.43      4.98 o 
  -4   4   7      482.30      467.59     18.86 o 
  -3   4   7      198.22      200.76     11.68 o 
  -2   4   7     1065.21     1128.03     24.03 o 
  -1   4   7       54.60       60.20      7.23 o 
   0   4   7      632.96      691.08     25.65 o 
   1   4   7      137.17      136.68     12.57 o 
   2   4   7      566.44      576.73     22.47 o 
   3   4   7      110.45      118.27     13.17 o 
   4   4   7        0.19        2.13      5.79 o 
   5   4   7      476.54      442.12     21.98 o 
   6   4   7       57.34       50.36     10.25 o 
   7   4   7       86.71      102.84     14.37 o 
   8   4   7      114.66      119.60     15.79 o 
   9   4   7       10.56        7.90     10.27 o 
  10   4   7       26.73       14.34     12.46 o 
  11   4   7        0.08       11.42     17.77 o 
 -14   5   7      242.36      275.00     31.42 o 
 -13   5   7      114.08       75.17     30.83 o 
 -12   5   7      277.22      262.50     22.59 o 
 -11   5   7      148.86      154.96     17.63 o 
 -10   5   7       87.81       76.18     18.85 o 
  -9   5   7      942.65      892.30     32.43 o 
  -8   5   7        7.45       -3.63      7.41 o 
  -7   5   7     1425.68     1345.82     37.64 o 
  -6   5   7      221.41      216.84     17.13 o 
  -5   5   7        0.20       -0.04      6.04 o 
  -4   5   7     2173.25     2113.99     38.11 o 
  -3   5   7       45.34       34.74      8.41 o 
  -2   5   7      620.18      665.10     43.12 o 
  -1   5   7     2446.28     2496.82     51.40 o 
   0   5   7       13.47       28.98      7.17 o 
   1   5   7      979.64     1035.77     30.82 o 
   2   5   7      355.52      362.58     20.34 o 
   3   5   7      393.94      392.01     20.87 o 
   4   5   7      479.97      485.82     24.35 o 
   5   5   7       42.58       23.91     12.18 o 
   6   5   7      964.43      942.14     34.13 o 
   7   5   7      418.84      416.23     39.18 o 
   8   5   7       41.05       32.46     12.71 o 
   9   5   7      253.12      307.82     24.82 o 
 -12   6   7      223.41      222.23     21.72 o 
 -11   6   7        9.65       -5.18      8.92 o 
 -10   6   7      431.00      392.65     26.93 o 
  -9   6   7       66.38       90.30     14.53 o 
  -8   6   7      590.32      585.55     27.00 o 
  -7   6   7      399.54      386.53     18.97 o 
  -6   6   7       57.29       64.84      9.34 o 
  -5   6   7     1736.43     1787.01     44.34 o 
  -4   6   7      508.11      519.47     45.99 o 
  -3   6   7     2684.07     2793.43     56.21 o 
  -2   6   7      826.06      912.83     29.91 o 
  -1   6   7       80.71       70.39     14.72 o 
   0   6   7     2076.00     2058.06     46.78 o 
   1   6   7      243.81      235.01     18.29 o 
   2   6   7     2346.64     2364.43     56.66 o 
   3   6   7     1783.27     1783.16     49.08 o 
   4   6   7        2.23       10.12      8.87 o 
   5   6   7     1226.30     1195.03     39.19 o 
   6   6   7       91.47      108.80     15.28 o 
   7   6   7      500.85      462.05     30.09 o 
   8   6   7      669.62      778.02     35.00 o 
 -10   7   7       13.40       -1.09     14.16 o 
  -9   7   7       69.19       60.19     11.61 o 
  -8   7   7       10.36        7.31      7.38 o 
  -7   7   7       82.95       76.89     13.65 o 
  -6   7   7        0.90       -5.16      7.82 o 
  -5   7   7       18.60       35.66     10.48 o 
  -4   7   7       65.55       64.33     11.95 o 
  -3   7   7        1.98       -5.24     10.23 o 
  -2   7   7       59.36       47.85     14.13 o 
  -1   7   7       17.80        9.28     10.98 o 
   0   7   7        1.71       -0.53     10.99 o 
   1   7   7      187.78      146.10     21.71 o 
   2   7   7       12.23        5.45     12.44 o 
   3   7   7        6.29        3.03     10.01 o 
   4   7   7       66.83       90.14     14.85 o 
   5   7   7       69.01       50.20     13.08 o 
   6   7   7        0.73        6.64     11.51 o 
  -8   8   7        3.45       -9.04     10.99 o 
  -7   8   7       20.86        5.67      9.63 o 
  -6   8   7       42.15       35.26     10.96 o 
  -5   8   7      241.57      206.15     19.98 o 
  -4   8   7      167.71      186.07     24.22 o 
  -3   8   7       48.14       65.13     17.09 o 
  -2   8   7      326.09      374.51     33.15 o 
  -1   8   7       25.83       21.99     14.81 o 
   0   8   7      164.89      148.89     22.82 o 
   1   8   7      206.80      141.00     22.46 o 
   2   8   7      195.91      152.62     23.53 o 
   3   8   7       95.91      115.13     17.36 o 
 -16   0   8      162.38      193.14     37.38 o 
 -15   0   8       36.04       17.03     13.51 o 
 -14   0   8      341.13      318.99     28.67 o 
 -13   0   8       21.93       15.14     10.38 o 
 -12   0   8      397.36      350.94     28.15 o 
 -11   0   8      302.54      372.95     24.96 o 
 -10   0   8     1488.58     1496.77     68.53 o 
  -9   0   8     1450.91     1318.60     61.47 o 
  -8   0   8      201.03      200.59     28.24 o 
  -7   0   8     2405.00     2393.01     83.06 o 
  -6   0   8       45.30       31.15     13.29 o 
  -5   0   8      149.84      153.66     21.18 o 
  -4   0   8       97.34       56.90     13.71 o 
  -3   0   8     2032.55     2148.39     70.19 o 
  -2   0   8     1085.97     1026.23     44.44 o 
  -1   0   8     1640.41     1648.36     57.73 o 
   0   0   8     4469.53     4470.38    110.89 o 
   1   0   8     1586.67     1623.45     38.32 o 
   2   0   8       44.89       54.33     12.46 o 
   3   0   8      962.14      956.46     39.45 o 
   4   0   8     1253.52     1186.73     36.58 o 
   5   0   8      212.61      234.51     19.54 o 
   6   0   8      587.98      539.49     41.12 o 
   7   0   8       47.81       58.14     18.69 o 
   8   0   8      235.14      261.64     36.13 o 
   9   0   8      339.59      269.12     37.79 o 
  10   0   8        0.08       -9.14      9.97 o 
  11   0   8      350.92      325.60     46.51 o 
 -16   1   8        0.38       -0.74     10.74 o 
 -15   1   8       80.88       73.40     19.41 o 
 -14   1   8       92.61       55.67     12.43 o 
 -13   1   8       68.33       74.45     21.22 o 
 -12   1   8       58.98       44.40     13.13 o 
 -11   1   8       74.83       85.49     19.89 o 
 -10   1   8      363.28      356.93     19.72 o 
  -9   1   8       18.30       19.13      8.42 o 
  -8   1   8      199.71      189.42     14.75 o 
  -7   1   8      106.16      123.15     14.97 o 
  -6   1   8      321.33      358.12     21.60 o 
  -5   1   8      739.77      701.65     28.17 o 
  -4   1   8      284.37      252.45     17.73 o 
  -3   1   8       43.23       50.38      9.09 o 
  -2   1   8      154.96      162.64     14.67 o 
  -1   1   8      191.55      194.29     21.60 o 
   0   1   8     2856.85     2903.71     41.09 o 
   1   1   8       15.67       12.94      3.60 o 
   2   1   8     1651.59     1650.97     38.33 o 
   3   1   8     1395.20     1409.62     32.35 o 
   4   1   8      326.10      311.59     16.09 o 
   5   1   8     1894.83     1893.37     50.85 o 
   6   1   8       27.70       12.99      7.26 o 
   7   1   8        9.53        4.85      6.88 o 
   8   1   8      148.51      140.16     19.53 o 
   9   1   8      325.59      270.79     26.84 o 
  10   1   8      451.02      440.27     35.53 o 
  11   1   8       18.59        6.16     21.18 o 
 -16   2   8       35.82       38.88     13.19 o 
 -15   2   8        1.18       -0.90      8.57 o 
 -14   2   8       51.39       31.05     11.44 o 
 -13   2   8      203.32      159.46     28.09 o 
 -12   2   8        1.14       -6.71      5.37 o 
 -11   2   8      121.50      108.78     17.04 o 
 -10   2   8        5.97        8.75      6.23 o 
  -9   2   8        8.16       13.05      6.72 o 
  -8   2   8       14.75        8.35      5.69 o 
  -7   2   8       63.55       61.50      8.95 o 
  -6   2   8       29.26       15.22     12.66 o 
  -5   2   8      214.32      201.68     18.06 o 
  -4   2   8      140.82      135.83     10.37 o 
  -3   2   8        5.60        7.34      4.56 o 
  -2   2   8      269.24      233.30     12.39 o 
  -1   2   8        0.13       -4.22      3.17 o 
   0   2   8       44.69       52.05      6.43 o 
   1   2   8      134.57      144.83     12.08 o 
   2   2   8       18.72       33.80      7.13 o 
   3   2   8        0.35        6.14      5.34 o 
   4   2   8      190.93      204.43     15.62 o 
   5   2   8       94.88       89.69     11.74 o 
   6   2   8      536.39      537.00     28.48 o 
   7   2   8        1.89        6.13      9.81 o 
   8   2   8      112.77       96.29     13.73 o 
   9   2   8        3.02       -2.29      7.44 o 
  10   2   8       10.25       22.39     11.65 o 
  11   2   8       15.39       -3.77     17.44 o 
 -15   3   8        5.15      -16.02     12.37 o 
 -14   3   8        4.60      -13.25      8.83 o 
 -13   3   8      308.77      319.54     38.71 o 
 -12   3   8       36.63       -7.41     12.52 o 
 -11   3   8       13.75        8.29      7.58 o 
 -10   3   8      253.66      257.60     19.56 o 
  -9   3   8      190.78      180.25     16.48 o 
  -8   3   8      161.15      164.77     18.18 o 
  -7   3   8      364.18      391.04     19.04 o 
  -6   3   8        2.66        0.25      4.72 o 
  -5   3   8      485.12      455.53     21.75 o 
  -4   3   8      128.40      119.85     10.96 o 
  -3   3   8      973.69     1049.53     25.49 o 
  -2   3   8      747.79      762.16     19.34 o 
  -1   3   8      206.87      209.95     11.64 o 
   0   3   8     1556.78     1524.40     35.05 o 
   1   3   8       18.19       18.25      6.66 o 
   2   3   8     1199.09     1122.91     30.92 o 
   3   3   8      920.24      921.74     37.73 o 
   4   3   8      202.59      163.77     14.89 o 
   5   3   8     1129.05     1143.68     55.82 o 
   6   3   8        3.82        8.33      7.52 o 
   7   3   8      514.94      497.17     30.07 o 
   8   3   8      503.56      527.25     31.71 o 
   9   3   8       13.33       14.72     10.80 o 
  10   3   8      507.55      576.02     36.61 o 
 -14   4   8      215.15      235.91     23.01 o 
 -13   4   8        2.47      -11.93      7.95 o 
 -12   4   8      657.39      651.11     29.81 o 
 -11   4   8      244.38      253.36     21.20 o 
 -10   4   8      157.46      132.06     15.53 o 
  -9   4   8      530.56      605.68     26.56 o 
  -8   4   8       14.77        8.55      7.09 o 
  -7   4   8      549.09      528.47     23.27 o 
  -6   4   8      109.30      101.44     11.71 o 
  -5   4   8     1820.87     1889.43     41.62 o 
  -4   4   8      221.04      244.75     15.23 o 
  -3   4   8       48.43       50.76      8.82 o 
  -2   4   8     1789.51     1811.21     32.84 o 
  -1   4   8      349.04      346.34     16.97 o 
   0   4   8      579.66      615.80     22.81 o 
   1   4   8      894.32      967.60     29.81 o 
   2   4   8       36.06       35.71     10.57 o 
   3   4   8      868.60      874.17     32.81 o 
   4   4   8      434.41      448.38     22.20 o 
   5   4   8      382.32      354.78     23.30 o 
   6   4   8      426.61      423.19     30.74 o 
   7   4   8      106.61      107.93     18.61 o 
   8   4   8      269.45      258.48     26.84 o 
   9   4   8      199.67      183.08     23.64 o 
  10   4   8        2.22       15.92     13.71 o 
 -13   5   8       66.90       59.00     13.63 o 
 -12   5   8      154.87      135.32     17.78 o 
 -11   5   8        0.33       -3.60      8.11 o 
 -10   5   8      256.28      241.77     34.47 o 
  -9   5   8        9.17       16.69      8.85 o 
  -8   5   8       11.16       16.62      8.19 o 
  -7   5   8      203.99      204.30     17.44 o 
  -6   5   8      100.51       99.52     12.42 o 
  -5   5   8       54.37       60.88     11.98 o 
  -4   5   8        6.08        5.52      8.49 o 
  -3   5   8      195.65      197.35     23.22 o 
  -2   5   8     1826.40     1796.49     54.87 o 
  -1   5   8      283.45      248.58     23.15 o 
   0   5   8      272.15      315.68     18.94 o 
   1   5   8       34.47       40.68      9.50 o 
   2   5   8      179.17      178.78     16.79 o 
   3   5   8      304.09      309.43     21.85 o 
   4   5   8      541.22      498.04     24.87 o 
   5   5   8      491.08      533.74     26.60 o 
   6   5   8        0.17        7.94      9.33 o 
   7   5   8      366.16      339.19     35.07 o 
   8   5   8       79.38       74.13     17.18 o 
 -12   6   8       21.19       37.89     13.18 o 
 -11   6   8        0.66       -6.75      9.55 o 
 -10   6   8        8.52       10.26     10.45 o 
  -9   6   8       47.39       34.38     11.58 o 
  -8   6   8        2.39        8.05      8.41 o 
  -7   6   8       52.56       47.10     11.49 o 
  -6   6   8       50.10       39.07     10.32 o 
  -5   6   8       43.79       16.63      9.11 o 
  -4   6   8       17.49       21.18      8.46 o 
  -3   6   8        2.31      -12.78     10.38 o 
  -2   6   8      435.63      411.87     39.66 o 
  -1   6   8      228.40      238.25     26.37 o 
   0   6   8       81.01       25.17     52.74 o 
   1   6   8      162.60      178.13     20.16 o 
   2   6   8       13.17       17.96      9.57 o 
   3   6   8       31.66       42.38     11.10 o 
   4   6   8       32.14       -1.21     10.09 o 
   5   6   8      126.62       99.60     15.37 o 
   6   6   8        2.45        3.09     12.29 o 
   7   6   8        2.43        8.08     11.09 o 
 -10   7   8       20.32        5.75     16.42 o 
  -9   7   8      191.88      159.59     18.77 o 
  -8   7   8      335.22      304.60     25.49 o 
  -7   7   8      507.20      501.90     26.42 o 
  -6   7   8        7.50        5.31      7.96 o 
  -5   7   8      334.08      341.13     23.69 o 
  -4   7   8      258.76      272.39     31.36 o 
  -3   7   8      508.45      546.64     35.51 o 
  -2   7   8      188.77      214.78     38.21 o 
  -1   7   8      384.12      389.23     32.69 o 
   0   7   8      787.77      856.40     42.10 o 
   1   7   8       30.31       13.84     19.93 o 
   2   7   8      396.02      349.10     31.42 o 
   3   7   8      742.53      792.73     33.54 o 
   4   7   8       28.53       18.63     11.02 o 
   5   7   8      421.93      457.19     41.13 o 
  -6   8   8      166.41      148.15     22.49 o 
  -5   8   8       66.86       55.07     18.31 o 
  -4   8   8      257.03      294.98     30.27 o 
  -3   8   8       11.50       -9.55     11.15 o 
  -2   8   8      315.41      302.29     31.42 o 
  -1   8   8       33.85       17.03     14.81 o 
   0   8   8      120.84      113.95     21.58 o 
   1   8   8      253.44      277.78     41.95 o 
 -16   1   9       91.97       55.70     14.21 o 
 -15   1   9        1.65       -7.82     16.33 o 
 -14   1   9      213.34      201.15     19.99 o 
 -13   1   9       46.51       43.04     11.44 o 
 -12   1   9        8.82        9.53      9.70 o 
 -11   1   9      115.75      119.36     13.71 o 
 -10   1   9        1.10       -1.90      6.12 o 
  -9   1   9      326.57      282.74     24.35 o 
  -8   1   9       91.60       61.37     12.67 o 
  -7   1   9      799.34      819.77     33.77 o 
  -6   1   9      576.36      594.56     27.90 o 
  -5   1   9        0.38       -0.35      5.56 o 
  -4   1   9      446.74      462.17     23.77 o 
  -3   1   9        0.62        4.45      5.85 o 
  -2   1   9      754.00      779.36     28.96 o 
  -1   1   9      169.25      140.46     13.57 o 
   0   1   9        0.40       -0.13      3.46 o 
   1   1   9      430.75      471.05     15.27 o 
   2   1   9      138.15      135.70     12.00 o 
   3   1   9      615.16      674.19     29.01 o 
   4   1   9       10.10       11.14      8.16 o 
   5   1   9       72.00       69.08     12.76 o 
   6   1   9      662.58      685.12     27.05 o 
   7   1   9       48.78       43.62     12.62 o 
   8   1   9      199.73      153.20     21.09 o 
   9   1   9       62.67       35.67     13.18 o 
  10   1   9       70.91       78.93     29.90 o 
 -15   2   9      210.73      159.89     19.98 o 
 -14   2   9       59.01       37.47     11.24 o 
 -13   2   9        2.93        2.01      8.70 o 
 -12   2   9      214.75      201.59     24.41 o 
 -11   2   9      106.39       93.88     13.27 o 
 -10   2   9      401.94      386.93     21.86 o 
  -9   2   9      127.62      102.35     12.65 o 
  -8   2   9       27.50       30.70      8.12 o 
  -7   2   9      994.39     1025.69     40.69 o 
  -6   2   9       58.56       72.08     13.07 o 
  -5   2   9     2622.99     2790.47     65.49 o 
  -4   2   9      574.27      584.31     27.41 o 
  -3   2   9      427.45      469.24     25.56 o 
  -2   2   9      682.70      714.48     21.77 o 
  -1   2   9        8.92        5.25      5.28 o 
   0   2   9      683.51      705.32     23.86 o 
   1   2   9       11.73       10.72      5.89 o 
   2   2   9      468.49      423.19     18.99 o 
   3   2   9      605.92      661.53     46.68 o 
   4   2   9      233.92      223.25     16.66 o 
   5   2   9      636.55      649.78     31.27 o 
   6   2   9       95.61      115.23     17.13 o 
   7   2   9     1098.78      981.69     41.25 o 
   8   2   9      212.48      224.83     19.77 o 
   9   2   9      234.67      180.65     25.33 o 
  10   2   9      279.43      281.83     29.55 o 
 -15   3   9        2.15        1.11     10.75 o 
 -14   3   9       75.27       73.56     20.45 o 
 -13   3   9       88.43       68.39     13.99 o 
 -12   3   9       53.13       39.20     10.38 o 
 -11   3   9      328.70      323.99     23.41 o 
 -10   3   9       14.61       -0.36      7.23 o 
  -9   3   9      296.48      265.54     19.62 o 
  -8   3   9       21.70       20.42      7.79 o 
  -7   3   9       49.77       36.05      8.41 o 
  -6   3   9      708.36      671.06     44.75 o 
  -5   3   9      604.54      609.64     36.55 o 
  -4   3   9      681.97      673.29     50.25 o 
  -3   3   9       29.44       31.08     15.16 o 
  -2   3   9      280.83      293.77     13.67 o 
  -1   3   9       13.67        2.38      5.61 o 
   0   3   9       61.92       69.81      9.94 o 
   1   3   9        3.47        6.44      6.23 o 
   2   3   9      175.56      172.81     15.09 o 
   3   3   9       85.36       91.00     12.11 o 
   4   3   9       95.31      105.37     12.95 o 
   5   3   9        4.10      -12.78     13.29 o 
   6   3   9      127.31      119.98     18.14 o 
   7   3   9        1.27        3.51     10.27 o 
   8   3   9       42.51       48.47     15.26 o 
   9   3   9       99.62      125.82     16.92 o 
 -14   4   9      193.56      131.17     30.17 o 
 -13   4   9        2.59       -6.27      8.04 o 
 -12   4   9       17.10       12.93      9.57 o 
 -11   4   9        0.10       -2.94      7.91 o 
 -10   4   9        1.23       -4.33      7.28 o 
  -9   4   9       20.60       13.88      8.70 o 
  -8   4   9        1.77       -2.62      6.98 o 
  -7   4   9        3.95        3.80      7.07 o 
  -6   4   9        5.76       10.94      6.95 o 
  -5   4   9       16.97       16.22      6.82 o 
  -4   4   9      186.85      178.59     18.56 o 
  -3   4   9       42.30       42.24      9.62 o 
  -2   4   9      274.85      296.48     18.38 o 
  -1   4   9       59.27       40.96      8.85 o 
   0   4   9        6.74        8.34      8.82 o 
   1   4   9       56.05       46.91      9.88 o 
   2   4   9       87.19       66.18     12.69 o 
   3   4   9       57.05       52.38     11.15 o 
   4   4   9      156.63      142.21     16.37 o 
   5   4   9       68.01       50.46     11.70 o 
   6   4   9        1.23       -1.70      8.23 o 
   7   4   9       43.66       30.40     14.06 o 
   8   4   9        0.18       -1.87     10.25 o 
 -13   5   9      237.23      223.89     23.06 o 
 -12   5   9      118.76      114.98     16.83 o 
 -11   5   9       85.88      105.41     15.75 o 
 -10   5   9       92.03       63.67     18.83 o 
  -9   5   9      295.97      293.70     22.65 o 
  -8   5   9       32.58       33.75     10.15 o 
  -7   5   9      430.29      412.70     23.52 o 
  -6   5   9       41.40       43.76     13.06 o 
  -5   5   9       37.28       36.58      8.98 o 
  -4   5   9      743.44      737.84     32.07 o 
  -3   5   9       13.19        5.57      6.50 o 
  -2   5   9        5.43       11.63      7.91 o 
  -1   5   9       35.53       17.33     12.04 o 
   0   5   9      135.23      126.84     15.43 o 
   1   5   9      587.31      581.71     25.48 o 
   2   5   9       32.39       15.65      8.84 o 
   3   5   9      170.43      173.63     17.66 o 
   4   5   9       94.02       86.96     14.19 o 
   5   5   9      274.89      275.55     23.06 o 
   6   5   9      132.12      132.27     17.53 o 
   7   5   9        2.08      -17.17     17.16 o 
 -11   6   9        1.87        1.84      9.71 o 
 -10   6   9      137.54      141.93     17.96 o 
  -9   6   9        2.56       12.11     10.30 o 
  -8   6   9      142.97      130.40     20.99 o 
  -7   6   9      250.12      302.13     22.99 o 
  -6   6   9        1.54       -1.72      8.65 o 
  -5   6   9      363.62      385.23     23.48 o 
  -4   6   9       33.02       47.67     14.07 o 
  -3   6   9       74.80       80.59     15.43 o 
  -2   6   9      284.28      214.53     23.25 o 
  -1   6   9        8.98       -9.05     18.27 o 
   0   6   9      700.82      690.73     36.83 o 
   1   6   9       25.38       35.68     13.95 o 
   2   6   9      285.80      304.34     37.67 o 
   3   6   9       60.66       45.23     11.89 o 
   4   6   9       25.81        7.91      9.57 o 
   5   6   9      376.02      347.43     26.41 o 
   6   6   9        0.33        3.42     10.24 o 
  -9   7   9      116.45       90.45     16.30 o 
  -8   7   9        5.34        1.70      9.66 o 
  -7   7   9       18.49       16.08     10.05 o 
  -6   7   9        5.33       -1.53      8.53 o 
  -5   7   9        2.19        7.54     11.83 o 
  -4   7   9      161.86      119.02     19.86 o 
  -3   7   9      134.43      143.04     21.14 o 
  -2   7   9       11.80       -2.55     12.67 o 
  -1   7   9        7.66       10.24     12.46 o 
   0   7   9       50.56       45.82     15.36 o 
   1   7   9       34.56        2.06     20.14 o 
   2   7   9        4.05       47.22     27.20 o 
   3   7   9        2.44        2.54     12.83 o 
  -3   8   9       77.48       77.65     18.79 o 
 -15   0  10        8.17       49.42     22.43 o 
 -14   0  10      538.45      518.72     48.59 o 
 -13   0  10       94.77       93.03     23.67 o 
 -12   0  10     1694.99     1768.38     83.06 o 
 -11   0  10      887.20      858.44     56.07 o 
 -10   0  10       74.24       64.79     20.35 o 
  -9   0  10     1597.22     1609.32     74.34 o 
  -8   0  10       60.47       46.51     16.20 o 
  -7   0  10      935.94      951.06     53.57 o 
  -6   0  10      650.96      657.35     30.39 o 
  -5   0  10      219.03      198.93     26.58 o 
  -4   0  10     1188.00     1189.44     55.24 o 
  -3   0  10       17.73       23.26     10.38 o 
  -2   0  10      282.15      280.33     25.75 o 
  -1   0  10      908.17      979.71     46.93 o 
   0   0  10      207.28      248.49     16.73 o 
   1   0  10      812.85      873.81     41.95 o 
   2   0  10       65.52       46.51     14.12 o 
   3   0  10      129.21      197.69     30.32 o 
   4   0  10     1483.41     1573.19     73.09 o 
   5   0  10      315.69      313.97     38.62 o 
   6   0  10      621.70      529.52     44.85 o 
   7   0  10       48.46       31.15     16.61 o 
   8   0  10      294.92      284.07     39.45 o 
   9   0  10      135.94      160.31     31.56 o 
 -15   1  10      108.43       99.59     21.71 o 
 -14   1  10       58.67       57.56     13.48 o 
 -13   1  10      191.08      160.18     43.82 o 
 -12   1  10       45.75       62.35     14.48 o 
 -11   1  10       90.15       99.45     21.39 o 
 -10   1  10      492.90      462.44     29.51 o 
  -9   1  10       42.07       18.26     10.13 o 
  -8   1  10      612.41      651.71     32.15 o 
  -7   1  10      293.96      299.24     24.51 o 
  -6   1  10       65.77       56.19     11.57 o 
  -5   1  10       58.40       76.90     13.47 o 
  -4   1  10      112.70      101.85     14.68 o 
  -3   1  10       75.28       87.74     13.36 o 
  -2   1  10      592.53      597.93     26.77 o 
  -1   1  10       48.64       53.58      7.86 o 
   0   1  10     1287.50     1285.28     32.44 o 
   1   1  10      297.43      299.29     17.36 o 
   2   1  10      117.95      119.40     14.14 o 
   3   1  10      508.37      500.91     25.96 o 
   4   1  10        0.93       -9.28     13.08 o 
   5   1  10       85.45       76.00     21.18 o 
   6   1  10       57.75       37.62     15.78 o 
   7   1  10       39.40       15.70     11.15 o 
   8   1  10      109.54      117.08     19.57 o 
   9   1  10        6.68       -1.12      8.37 o 
 -15   2  10        7.81      -16.14     10.76 o 
 -14   2  10        2.92       18.31     12.23 o 
 -13   2  10        0.03       -6.32     10.59 o 
 -12   2  10       29.94       28.34     10.38 o 
 -11   2  10       25.06       15.44      7.95 o 
 -10   2  10        3.74        8.62      7.19 o 
  -9   2  10        4.53        5.81      8.95 o 
  -8   2  10       55.19       47.15     11.89 o 
  -7   2  10      343.22      316.86     29.49 o 
  -6   2  10       18.62       16.20      9.10 o 
  -5   2  10     1106.38     1112.16     79.74 o 
  -4   2  10       73.97       40.81     10.27 o 
  -3   2  10      219.93      210.83     14.79 o 
  -2   2  10        9.66        2.06      5.89 o 
  -1   2  10      125.98      127.52     10.86 o 
   0   2  10        1.98       10.41      6.09 o 
   1   2  10       46.99       40.89     10.32 o 
   2   2  10        1.95       -3.95      6.13 o 
   3   2  10        0.64        3.30      6.53 o 
   4   2  10        2.35        9.18      8.78 o 
   5   2  10        0.15       -1.87      8.52 o 
   6   2  10       15.93       17.42     12.16 o 
   7   2  10       12.70        3.06      9.16 o 
   8   2  10        0.26        3.04     10.69 o 
   9   2  10        0.08       -2.27     10.80 o 
 -14   3  10       33.92       46.45     15.55 o 
 -13   3  10      206.56      178.01     19.82 o 
 -12   3  10      395.55      378.83     23.26 o 
 -11   3  10        1.76       10.74      8.43 o 
 -10   3  10      339.02      355.90     24.50 o 
  -9   3  10      115.67       66.40     11.42 o 
  -8   3  10       54.23       58.53     11.05 o 
  -7   3  10      376.40      370.26     20.96 o 
  -6   3  10       82.61       68.69     14.25 o 
  -5   3  10      178.93      197.74     20.56 o 
  -4   3  10      213.67      193.06     29.07 o 
  -3   3  10      154.64      151.99     17.25 o 
  -2   3  10      998.29      999.38     30.31 o 
  -1   3  10       69.57       77.08     10.75 o 
   0   3  10      344.43      337.31     18.72 o 
   1   3  10      357.54      324.00     20.69 o 
   2   3  10       16.47       12.96      7.50 o 
   3   3  10      158.88      162.65     27.57 o 
   4   3  10        1.55       -0.70      7.76 o 
   5   3  10      190.91      152.31     22.63 o 
   6   3  10       80.48       94.09     18.48 o 
   7   3  10       66.79       28.42     13.17 o 
   8   3  10       52.26       65.44     17.47 o 
 -13   4  10       24.01       20.17     11.01 o 
 -12   4  10      310.63      303.42     25.20 o 
 -11   4  10      612.31      664.37     30.87 o 
 -10   4  10       19.70       15.25      9.70 o 
  -9   4  10      871.87      891.53     33.45 o 
  -8   4  10       41.97       22.47      9.46 o 
  -7   4  10      782.25      786.92     32.81 o 
  -6   4  10      340.43      342.23     27.50 o 
  -5   4  10       60.34       78.34     16.82 o 
  -4   4  10      961.29     1014.59     32.26 o 
  -3   4  10      102.95      107.73     12.88 o 
  -2   4  10      656.53      674.87     34.87 o 
  -1   4  10      766.27      814.26     61.67 o 
   0   4  10       95.13       99.23     12.62 o 
   1   4  10      263.20      309.60     21.16 o 
   2   4  10      141.39      122.87     14.60 o 
   3   4  10      291.67      333.37     23.20 o 
   4   4  10       30.37       55.22     12.06 o 
   5   4  10       73.60       92.29     25.37 o 
   6   4  10      342.61      368.86     70.81 o 
   7   4  10       14.18        2.79     15.37 o 
 -12   5  10        0.42       -0.21      9.87 o 
 -11   5  10        8.65       26.68     11.91 o 
 -10   5  10      207.66      210.19     21.09 o 
  -9   5  10       34.36       28.53     10.99 o 
  -8   5  10       72.87       63.67     13.03 o 
  -7   5  10       18.09       25.18     12.29 o 
  -6   5  10       16.04        2.94     10.72 o 
  -5   5  10      313.34      360.16     22.18 o 
  -4   5  10       29.24       44.04     12.00 o 
  -3   5  10      219.75      169.32     21.35 o 
  -2   5  10      495.23      519.60     31.57 o 
  -1   5  10       14.81        7.50      9.57 o 
   0   5  10      130.94      127.37     22.63 o 
   1   5  10       57.05       39.89     10.81 o 
   2   5  10      252.91      257.61     21.37 o 
   3   5  10      148.30      176.32     18.46 o 
   4   5  10      204.98      211.31     20.63 o 
   5   5  10      204.89      190.39     20.58 o 
   6   5  10        0.75      -12.84      8.56 o 
 -10   6  10        1.29        5.38     10.55 o 
  -9   6  10       49.12       30.33     14.95 o 
  -8   6  10       87.81      101.93     19.69 o 
  -7   6  10        6.63        3.87      9.82 o 
  -6   6  10       96.64       79.92     13.94 o 
  -5   6  10       40.23       32.98     16.20 o 
  -4   6  10       36.95       38.10     13.29 o 
  -3   6  10      171.32      146.95     19.66 o 
  -2   6  10      138.57      161.75     21.44 o 
  -1   6  10       42.20       14.13     12.75 o 
   0   6  10        7.32       19.61     12.46 o 
   1   6  10        3.26      -12.98     19.73 o 
   2   6  10       58.62       68.71     18.55 o 
   3   6  10       12.86       -5.79      8.76 o 
   4   6  10       36.39       40.92     12.69 o 
  -7   7  10      276.79      289.75     24.41 o 
  -6   7  10        0.98       -2.41     11.38 o 
  -5   7  10      211.02      199.78     25.54 o 
  -4   7  10      206.23      174.23     27.20 o 
  -3   7  10      378.45      345.17     32.70 o 
  -2   7  10       60.88       83.78     17.44 o 
  -1   7  10        2.27      -12.46     12.87 o 
   0   7  10      196.41      259.61     29.09 o 
   1   7  10       86.00      109.86     22.63 o 
 -14   1  11      226.27      229.36     27.31 o 
 -13   1  11        0.67      -10.92      7.28 o 
 -12   1  11      157.31      213.74     30.73 o 
 -11   1  11      309.30      301.99     54.20 o 
 -10   1  11      243.27      223.63     24.49 o 
  -9   1  11     1139.56     1088.02     44.18 o 
  -8   1  11        0.40        7.11      9.38 o 
  -7   1  11      723.16      699.59     33.76 o 
  -6   1  11     1742.78     1751.11     53.43 o 
  -5   1  11       10.96       10.24     13.29 o 
  -4   1  11     1473.84     1507.98     47.53 o 
  -3   1  11        9.72        2.52      9.97 o 
  -2   1  11      836.77      854.53     84.93 o 
  -1   1  11      862.66      882.58     23.80 o 
   0   1  11      172.67      190.82     15.21 o 
   1   1  11      818.35      888.14     28.26 o 
   2   1  11       56.44       70.82     13.51 o 
   3   1  11      258.89      307.55     24.82 o 
   4   1  11      257.35      264.14     35.72 o 
   5   1  11        0.92        4.39      9.38 o 
   6   1  11     1031.01     1075.84     47.08 o 
   7   1  11       15.65       26.15     12.32 o 
   8   1  11       31.59       47.85     26.16 o 
 -14   2  11      105.43      146.69     18.46 o 
 -13   2  11      199.87      206.32     22.89 o 
 -12   2  11        6.57      -11.92      9.34 o 
 -11   2  11      185.74      174.23     23.20 o 
 -10   2  11      459.79      424.23     28.96 o 
  -9   2  11        1.51        7.70      9.38 o 
  -8   2  11      755.69      778.38     37.13 o 
  -7   2  11      624.14      666.05     33.84 o 
  -6   2  11      254.44      308.55     25.98 o 
  -5   2  11     2400.97     2286.11     99.05 o 
  -4   2  11       13.91        6.15     11.21 o 
  -3   2  11     1208.79     1261.21     42.85 o 
  -2   2  11      561.42      558.65     19.39 o 
  -1   2  11        6.51        6.85      6.72 o 
   0   2  11     1339.92     1373.08     36.40 o 
   1   2  11        2.00        1.49      6.42 o 
   2   2  11      934.15      945.04     36.46 o 
   3   2  11      537.10      488.75     28.19 o 
   4   2  11        3.40        2.02      9.48 o 
   5   2  11     1227.94     1169.42     44.86 o 
   6   2  11      107.85       80.57     24.09 o 
   7   2  11      222.32      209.76     26.16 o 
 -13   3  11       35.52       14.72     14.54 o 
 -12   3  11      258.27      261.36     20.15 o 
 -11   3  11       31.87       46.13     13.61 o 
 -10   3  11      133.00      100.04     14.68 o 
  -9   3  11      459.20      454.54     30.44 o 
  -8   3  11        0.03      -11.92      8.07 o 
  -7   3  11      443.42      445.40     28.84 o 
  -6   3  11      635.52      658.42     33.88 o 
  -5   3  11      617.17      655.18     32.94 o 
  -4   3  11      545.21      573.18     30.72 o 
  -3   3  11       11.24       11.21      7.28 o 
  -2   3  11      618.42      644.77     33.25 o 
  -1   3  11      104.08      100.06     12.62 o 
   0   3  11      147.58      142.13     14.64 o 
   1   3  11      309.54      347.64     21.66 o 
   2   3  11        5.08        9.01      8.12 o 
   3   3  11      147.61      148.88     16.23 o 
   4   3  11       83.96       63.00     15.40 o 
   5   3  11        4.79       -8.93      8.92 o 
   6   3  11       93.87      118.07     20.10 o 
   7   3  11        4.00       -7.42     11.87 o 
 -12   4  11        0.10        0.34     11.47 o 
 -11   4  11       11.50       -0.02      9.15 o 
 -10   4  11       26.78       36.64     14.67 o 
  -9   4  11       59.36       59.49     12.94 o 
  -8   4  11       85.03       78.60     13.35 o 
  -7   4  11       16.35       14.12     16.20 o 
  -6   4  11       33.85       15.97     10.85 o 
  -5   4  11       78.32       59.43     15.37 o 
  -4   4  11      103.42       96.84     13.09 o 
  -3   4  11       40.72       47.76     13.51 o 
  -2   4  11       92.26       65.92     15.57 o 
  -1   4  11       42.53       40.79     13.54 o 
   0   4  11      186.54      170.23     21.81 o 
   1   4  11       66.83       51.03     11.30 o 
   2   4  11       85.14       69.37     15.27 o 
   3   4  11       41.34       58.08     12.52 o 
   4   4  11       20.18       13.28      9.54 o 
   5   4  11       42.54       42.92     15.32 o 
   6   4  11        1.75        5.22     12.17 o 
 -11   5  11      223.91      220.45     22.86 o 
 -10   5  11      305.37      314.44     25.48 o 
  -9   5  11      586.43      569.50     28.67 o 
  -8   5  11       75.60       68.04     17.55 o 
  -7   5  11      757.21      873.10     53.37 o 
  -6   5  11      335.29      348.83     24.77 o 
  -5   5  11      155.06      158.50     21.65 o 
  -4   5  11      819.16      872.97     43.07 o 
  -3   5  11      244.58      201.31     23.99 o 
  -2   5  11      274.86      351.84     31.40 o 
  -1   5  11      343.42      325.52     30.52 o 
   0   5  11      116.87      119.37     20.76 o 
   1   5  11      671.83      712.93     39.07 o 
   2   5  11        7.87        3.70      9.99 o 
   3   5  11      407.54      436.79     27.15 o 
   4   5  11      357.43      379.03     27.35 o 
  -9   6  11       86.21       63.14     18.73 o 
  -8   6  11      313.91      343.52     26.71 o 
  -7   6  11       72.60       93.94     15.97 o 
  -6   6  11      142.85      138.39     22.64 o 
  -5   6  11      388.12      381.20     39.04 o 
  -4   6  11        0.28        1.22      8.51 o 
  -3   6  11      195.88      221.03     60.43 o 
  -2   6  11      134.70      124.47     21.76 o 
  -1   6  11      212.40      220.39     27.44 o 
   0   6  11      537.66      544.90     38.72 o 
   1   6  11        9.90       32.11     22.43 o 
   2   6  11      100.10      101.73     21.46 o 
 -14   0  12      335.35      304.42     46.10 o 
 -13   0  12       64.00       85.14     26.16 o 
 -12   0  12     1049.79     1046.16     68.11 o 
 -11   0  12       62.46       43.61     21.60 o 
 -10   0  12      566.19      560.67     48.18 o 
  -9   0  12     1040.61     1000.06     61.05 o 
  -8   0  12      145.70      156.16     30.32 o 
  -7   0  12     3105.04     3119.80    110.47 o 
  -6   0  12       71.42      100.09     24.09 o 
  -5   0  12      774.09      811.51     51.50 o 
  -4   0  12     1719.79     1857.26     77.25 o 
  -3   0  12      266.61      271.20     34.06 o 
  -2   0  12     2934.61     2904.67     97.18 o 
  -1   0  12      776.89      907.45     48.59 o 
   0   0  12      617.88      668.23     41.53 o 
   2   0  12       13.95       14.95     13.71 o 
   3   0  12      959.97     1037.86     62.71 o 
   4   0  12       35.60       67.70     23.26 o 
   5   0  12      644.90      617.15     51.08 o 
   6   0  12      338.68      512.49     56.07 o 
   7   0  12        0.02      -12.04     13.29 o 
 -13   1  12      266.81      232.76     27.89 o 
 -12   1  12       37.90       33.99     16.20 o 
 -11   1  12      229.23      230.69     26.48 o 
 -10   1  12       18.44        4.45     13.08 o 
  -9   1  12      232.53      239.17     26.25 o 
  -8   1  12      740.02      703.71     54.61 o 
  -7   1  12      111.23       78.76     15.26 o 
  -6   1  12       83.41       95.51     16.30 o 
  -5   1  12       50.39       52.63     17.86 o 
  -4   1  12      261.84      275.20     24.37 o 
  -3   1  12      619.10      666.35     32.40 o 
  -2   1  12       32.09       23.39      8.59 o 
  -1   1  12      398.08      423.58     31.32 o 
   0   1  12      493.83      467.14     40.70 o 
   1   1  12       13.80       15.64      9.88 o 
   2   1  12      458.08      449.72     27.72 o 
   3   1  12      187.32      155.74     29.07 o 
   4   1  12      210.06      196.03     32.39 o 
   5   1  12        9.69       -4.15      9.69 o 
   6   1  12      100.59      109.27     20.11 o 
 -13   2  12        4.95       -0.13      9.24 o 
 -12   2  12        0.34        0.28     10.18 o 
 -11   2  12       13.81        1.10      9.81 o 
 -10   2  12        0.04       11.80     12.25 o 
  -9   2  12        1.43        7.87      9.51 o 
  -8   2  12        0.15        3.24      9.83 o 
  -7   2  12      265.87      226.08     30.94 o 
  -6   2  12       35.90       35.79     12.12 o 
  -5   2  12       43.33       46.19     13.42 o 
  -4   2  12       23.91       25.57     11.46 o 
  -3   2  12       28.30       28.25     10.85 o 
  -2   2  12       70.75       78.64     14.97 o 
  -1   2  12        0.65        7.36      7.19 o 
   0   2  12       34.28       30.54      8.95 o 
   1   2  12        0.61        4.01      7.08 o 
   2   2  12        4.33       15.67     10.17 o 
   3   2  12       62.06       64.81     14.68 o 
   4   2  12       32.45       15.02     11.70 o 
   5   2  12       57.98       63.13     22.43 o 
   6   2  12       30.96       12.04     16.61 o 
 -12   3  12        3.45       13.64      9.43 o 
 -11   3  12      200.56      232.07     27.31 o 
 -10   3  12       93.15       84.74     18.49 o 
  -9   3  12      226.93      228.69     25.99 o 
  -8   3  12      134.23      146.96     31.36 o 
  -7   3  12       32.35       31.76     12.42 o 
  -6   3  12     1006.08     1031.89     46.10 o 
  -5   3  12      330.12      366.05     28.93 o 
  -4   3  12      113.81      127.43     18.51 o 
  -3   3  12      939.40     1023.78     49.63 o 
  -2   3  12       57.40       61.51     14.13 o 
  -1   3  12      529.05      556.10     32.53 o 
   0   3  12      104.70      133.92     19.72 o 
   1   3  12        0.46       -5.44      7.41 o 
   2   3  12      365.44      353.82     28.29 o 
   3   3  12       55.09       57.24     15.56 o 
   4   3  12      353.78      339.96     32.81 o 
   5   3  12      169.53      138.41     20.63 o 
 -11   4  12       39.89       14.71     12.39 o 
 -10   4  12      272.81      264.11     54.82 o 
  -9   4  12      497.53      492.80     36.13 o 
  -8   4  12      249.18      286.07     29.26 o 
  -7   4  12      776.20      870.45     42.40 o 
  -6   4  12       86.58       58.35     15.10 o 
  -5   4  12     1096.82     1138.36     73.51 o 
  -4   4  12     1103.14     1142.73     52.12 o 
  -3   4  12        3.30        3.32     10.87 o 
  -2   4  12     1358.19     1353.17     52.27 o 
  -1   4  12      142.05      148.30     21.29 o 
   0   4  12      312.22      346.79     46.72 o 
   1   4  12      752.14      832.69     42.57 o 
   2   4  12       45.42       22.43     17.52 o 
   3   4  12      799.18      790.27     38.64 o 
   4   4  12      218.56      283.66     37.79 o 
  -9   5  12       67.26       62.58     17.97 o 
  -8   5  12       75.17       87.73     19.78 o 
  -7   5  12      100.39      139.22     21.43 o 
  -6   5  12       83.98      100.55     18.96 o 
  -5   5  12       43.78       27.11     20.56 o 
  -4   5  12        0.56       11.13     10.94 o 
  -3   5  12       13.63       18.82     16.40 o 
  -2   5  12       15.12       -9.75     10.80 o 
  -1   5  12       77.60       65.21     18.45 o 
   0   5  12      108.79       91.08     19.78 o 
   1   5  12       25.33        5.11     15.57 o 
   2   5  12      243.40      254.81     31.09 o 
  -6   6  12       97.81      101.43     42.57 o 
  -5   6  12      104.16       69.00     16.73 o 
  -4   6  12      138.96      117.06     39.25 o 
  -3   6  12        7.99        3.02     13.91 o 
  -2   6  12      156.88      153.21     25.19 o 
  -1   6  12       57.02       36.30     15.73 o 
 -12   1  13      130.52      105.94     20.58 o 
 -11   1  13       15.19       14.97     11.74 o 
 -10   1  13      166.18      171.78     23.87 o 
  -9   1  13       94.68       87.41     18.49 o 
  -8   1  13       16.15       19.08      9.47 o 
  -7   1  13       70.85       67.99     20.97 o 
  -6   1  13       43.41       46.51     14.06 o 
  -5   1  13      867.07      986.76     54.20 o 
  -4   1  13      194.39      206.30     35.09 o 
  -3   1  13      158.93      187.50     45.27 o 
  -2   1  13      271.85      280.68     20.17 o 
  -1   1  13        0.49        8.72      9.98 o 
   0   1  13      578.47      606.89     31.54 o 
   1   1  13      303.07      328.87     65.83 o 
   2   1  13      176.18      159.89     31.15 o 
   3   1  13      414.75      468.47     42.78 o 
   4   1  13      269.80      210.96     25.40 o 
   5   1  13      183.96      198.82     25.76 o 
 -12   2  13       98.60      109.55     21.11 o 
 -11   2  13      168.41      189.31     25.54 o 
 -10   2  13        9.47        9.94     13.40 o 
  -9   2  13      287.69      290.34     29.21 o 
  -8   2  13       71.39       89.13     17.80 o 
  -7   2  13        5.07        0.49     10.27 o 
  -6   2  13      379.80      414.17     55.86 o 
  -5   2  13        9.94       21.29     12.17 o 
  -4   2  13      453.12      503.74     31.16 o 
  -3   2  13      232.32      220.35     24.52 o 
  -2   2  13      181.58      199.35     23.18 o 
  -1   2  13      695.99      733.69     36.22 o 
   0   2  13       70.76       59.34     13.63 o 
   1   2  13      419.48      430.52     30.21 o 
   2   2  13      317.30      345.60     28.63 o 
   3   2  13       12.26       23.67     16.61 o 
   4   2  13      118.56      111.72     26.58 o 
 -11   3  13        7.82       14.18     15.99 o 
 -10   3  13       32.36       17.82     24.71 o 
  -9   3  13        8.67        0.60     10.18 o 
  -8   3  13       76.65       92.25     22.01 o 
  -7   3  13      353.39      351.06     30.80 o 
  -6   3  13        2.41        3.73      9.98 o 
  -5   3  13      113.46       71.85     22.84 o 
  -4   3  13      133.94      150.64     22.52 o 
  -3   3  13      299.37      297.41     61.47 o 
  -2   3  13      225.64      248.04     26.60 o 
  -1   3  13       30.04       68.15     15.78 o 
   0   3  13      509.82      482.29     68.53 o 
   1   3  13       69.45      102.98     18.27 o 
   2   3  13       54.23       44.39     14.90 o 
   3   3  13       84.09       89.95     19.52 o 
 -10   4  13        2.71        8.95     13.01 o 
  -9   4  13       34.21       18.69     13.76 o 
  -8   4  13       12.58       16.40     12.04 o 
  -7   4  13       20.61       14.15     26.37 o 
  -6   4  13        1.50        5.81     16.61 o 
  -5   4  13        3.26       -0.20      9.48 o 
  -4   4  13       10.07       -2.37      9.93 o 
  -3   4  13       36.74       26.51     19.31 o 
  -2   4  13       10.92       27.52     13.35 o 
  -1   4  13       96.91      144.71     51.91 o 
   0   4  13       65.77       45.16     16.66 o 
   1   4  13        9.38      -13.32     25.13 o 
   2   4  13       21.05       -7.48     18.69 o 
  -7   5  13      288.53      248.87     58.14 o 
  -6   5  13        4.17       12.87     12.87 o 
  -5   5  13       86.64       84.09     19.62 o 
  -4   5  13       74.41       71.32     18.03 o 
  -3   5  13      243.06      205.78     36.13 o 
  -2   5  13      334.38      400.06     36.31 o 
  -1   5  13       70.53       43.64     16.88 o 
 -11   0  14        1.26        9.97     19.93 o 
 -10   0  14      101.74       90.12     27.83 o 
  -9   0  14      125.61      148.68     31.98 o 
  -8   0  14      308.09      340.55     45.27 o 
  -7   0  14       85.74       58.14     23.26 o 
  -6   0  14       80.89       91.78     26.16 o 
  -5   0  14       81.20       47.35     19.93 o 
  -4   0  14      117.84      125.42     27.83 o 
   1   0  14      126.93      166.54     31.98 o 
   2   0  14      173.49      150.76     31.15 o 
   3   0  14      114.54      113.38     30.32 o 
 -11   1  14       40.90       23.58     17.03 o 
 -10   1  14        7.30        9.48     12.57 o 
  -9   1  14       13.46        4.07     11.57 o 
  -8   1  14       43.99       55.34     15.91 o 
  -7   1  14      354.62      351.64     31.99 o 
  -6   1  14        1.81        4.83     10.68 o 
  -5   1  14       16.17        0.50     17.44 o 
  -4   1  14      136.25      142.59     24.92 o 
  -3   1  14       47.25       39.87     19.10 o 
  -2   1  14       36.00       16.61     16.20 o 
  -1   1  14        2.56       -7.31     10.40 o 
   0   1  14        1.00        7.06     16.20 o 
   1   1  14      102.53       68.53     23.26 o 
   2   1  14       18.72        0.42     14.54 o 
   3   1  14       88.34      100.51     19.63 o 
 -10   2  14        0.40       -9.37     11.80 o 
  -9   2  14        8.30      -11.21     16.61 o 
  -8   2  14       78.63       65.27     16.28 o 
  -7   2  14       39.41       29.99     14.19 o 
  -6   2  14       81.49       63.09     16.14 o 
  -5   2  14        1.54        0.42     15.78 o 
  -4   2  14        5.75       48.59     21.60 o 
  -3   2  14       14.46       14.99     12.46 o 
  -2   2  14       22.01        8.63     12.87 o 
  -1   2  14       28.20       25.33     17.86 o 
   0   2  14       12.93       19.74     11.53 o 
   1   2  14        2.37        6.18     11.87 o 
   2   2  14       12.06       17.03     16.20 o 
  -9   3  14      111.23       84.40     18.25 o 
  -8   3  14       19.38        2.47     11.53 o 
  -7   3  14      128.14      153.64     22.98 o 
  -6   3  14      183.48      188.13     37.38 o 
  -5   3  14        0.17       -4.15     17.03 o 
  -4   3  14      121.66      137.92     22.27 o 
  -3   3  14       33.84       46.83     33.64 o 
  -2   3  14      120.17      113.89     27.20 o 
  -1   3  14       25.99       30.02     13.65 o 
   0   3  14       32.06       35.30     19.93 o 
   1   3  14      174.46      269.54     38.21 o 
  -7   4  14      127.28       73.09     25.75 o 
  -6   4  14        7.04        8.20     12.35 o 
  -5   4  14      143.41      113.75     20.92 o 
  -4   4  14       28.35       26.37     15.27 o 
  -3   4  14       13.02      -19.00     23.05 o 
  -2   4  14      145.18      134.52     22.90 o 
  -8   1  15       63.89       58.59     16.73 o 
  -7   1  15       70.38       76.23     14.37 o 
  -6   1  15       21.14       29.41     15.12 o 
  -5   1  15        1.45      -16.82     11.21 o 
  -4   1  15        2.60      -17.86     13.71 o 
  -3   1  15        1.93       -8.72     14.95 o 
  -2   1  15       29.73       46.10     21.60 o 
   0   1  15       59.21       57.73     23.26 o 
  -7   2  15       11.87        3.41     13.18 o 
  -6   2  15       50.17       59.39     25.75 o 
  -5   2  15       11.92       31.98     21.60 o 
  -4   2  15       36.64       25.53     21.39 o 
  -3   2  15        1.63        7.47     12.48 o 
  -2   2  15       54.07       66.45     22.84 o 
                                                 
